# Supplementary material for: Genome-wide identification and expression analysis of the GRAS gene family under abiotic stresses in wheat (Triticum aestivum L.)
Source: Sci Rep. 2023 Oct 31;13:18705. doi: 10.1038/s41598-023-45051-0 (PMC10618205; doi:10.1038/s41598-023-45051-0)
Supplement: Supplementary file 2 — Supplementary Table S1. [file 41598_2023_45051_MOESM2_ESM.xlsx]

## Sheet: Sheet1
Supplementary Table S1: List of GRAS primer used for qRT-PCR
Gene id	Forward seq.	Reverse seq.	Tm	Product size	% of Primer efficiency
TaGRAS8	CATGGAGTCGGAGAAGATCG	CTTCGAGAGCAGGTCCTTGT	59	154	85
TaGRAS27	GGTGAAGCAGATACCCTTGC	TAGGGGCAGGACTCGTAGAA	59	180	95
TaGRAS 29	AGGTAATCGCCGTCAACTCA	GTAGTGCAGAGACTCGGTGA	59	179	50
TaGRAS 53	ACTACTACTCGGCGCTCTTC	TCCGAACTTGATGTCTCCGG	59	152	91
TaGRAS54	GTGCTCAGCCTTGTTTCCTC	TACACCTCCCCGAGATCAAC	59	158	95
TaGRAS63	ATGCAGTTCCATGATCACCA	AACTCCACCTCCTCGGCTAC	58	164	50
TaGRAS 98	GATTTGGTTTCATGGCTGCT	TCGTGATCATCCACACCAGT	56	178	50
TaGRAS99	TGTTCGAAATTTCCCAGGCG	TGGCACAGTCAAAGAGCAAC	56	165	50
TaGRAS84	ATGAGAAGGAGGGTCAAGA	CTCCCAATGTCATCTTTCTG	54	157	40
TaGRAS106	ACGTTGGTGGAACAGGAGTC	CGATGATGTTCACGATGTCC	58	178	60
TaGRAS108	CCTCGGATGGCTACACTCTC	GACGAAGACAGTTGCACCAA	59	163	60
TaGRAS111	TGTTCGGCACATAAATCCAA	ATTACAACCGAAGCCACGAC	55	169	60
TaGRAS122	CTTCTGTGGCCGATCTTCTC	CTTCCTCGACACCTCTCCTG	60	158	90
TaGRAS123	AGCCTTCCAACTTGGGATTT	CTTGGCCTTCAAGACCTCTG	57	168	90
TaGRAS124	CCCCGAGTATTTGTTCGAGA	CTTGGCCTTCAAGACCTCTG	58	187	93
TaGRAS159	CTTGAGGTACGCCTTTCCTG	GCTAGGCATTAGGCAGCAAC	59	181	70
TaGRAS160	AGTGCCCCATTCTTTGTGAC	TACCCTCACAGGCAATGACA	57	163	65
TaGRAS176	AGAGCGTGGTAGCTGAGAGC	TGGGAATGTTAGCCTCCAAC	59	183	60
TaGRAS177	GGTTGAGAGGCATGAGGTGT	CTCTGCTCTTCCAACCAAGG	59	179	60
TaGRAS179	TCAAAGGCGAGAACTTCGTT	CCCAACCATATCCAGTCCAC	57	176	65
