# Supplementary material for: Genome-wide identification and expression analysis of the GRAS gene family under abiotic stresses in wheat (Triticum aestivum L.)
Source: Sci Rep. 2023 Oct 31;13:18705. doi: 10.1038/s41598-023-45051-0 (PMC10618205; doi:10.1038/s41598-023-45051-0)
Supplement: Supplementary file 3 — Supplementary Table S2. [file 41598_2023_45051_MOESM3_ESM.xlsx]

## Sheet: S1
Supplementary Table S2: Gene ids of different species e.g. Arabibopsis, Rice, Barley, rapeseed and wheat
Gene stable ID	Gene name		Gene stable ID	Gene name		Gene stable ID	Gene name		Gene stable ID	Gene name			Gene name	sseqid
AT1G14920	AtGRAS1		LOC_Os07g36170	OsGRAS1		HORVU2Hr1G113360	HvGRAS17		BnaA01g01120D	BnGRAS1			TaGRAS1	TraesCS4B03G0310900.1
AT2G45160	AtGRAS2		LOC_Os07g39470	OsGRAS2		HORVU2Hr1G113480	HvGRAS18		BnaA01g17860D	BnGRAS2			TaGRAS2	TraesCS4D03G0254500.1
AT3G60630	AtGRAS3		LOC_Os01g45860	OsGRAS3		HORVU3Hr1G106260	HvGRAS27		BnaA01g19870D	BnGRAS3			TaGRAS3	TraesCS4A03G0502200.1
AT4G00150	AtGRAS4		LOC_Os01g62460	OsGRAS4		HORVU5Hr1G043310	HvGRAS45		BnaA02g10830D	BnGRAS4			TaGRAS4	TraesCS5D03G0350300.1
AT1G55580	AtGRAS5		LOC_Os01g65900	OsGRAS5		HORVU4Hr1G026010	HvGRAS34		BnaA03g17340D	BnGRAS5			TaGRAS5	TraesCS5A03G0381700.1
AT5G48150	AtGRAS6		LOC_Os01g67650	OsGRAS6		HORVU2Hr1G016120	HvGRAS8		BnaA03g21080D	BnGRAS6			TaGRAS6	TraesCS5B03G0369700.1
AT2G01570	AtGRAS7		LOC_Os01g71970	OsGRAS7		HORVU3Hr1G088780	HvGRAS24		BnaA04g01210D	BnGRAS7			TaGRAS7	TraesCS3A03G1143800.1
AT1G66350	AtGRAS8		LOC_Os02g10360	OsGRAS8		HORVU3Hr1G088820	HvGRAS25		BnaA04g16850D	BnGRAS8			TaGRAS8	TraesCS3B03G1333200.1
AT3G03450	AtGRAS9		LOC_Os02g44360	OsGRAS9		HORVU4Hr1G006930	HvGRAS28		BnaA05g25420D	BnGRAS9			TaGRAS9	TraesCS3D03G1067000.1
AT5G17490	AtGRAS10		LOC_Os02g44370	OsGRAS10		HORVU1Hr1G090800	HvGRAS7		BnaA05g32640D	BnGRAS10			TaGRAS10	TraesCS2D03G0107000.1
AT1G21450	AtGRAS11		LOC_Os02g45760	OsGRAS11		HORVU3Hr1G058100	HvGRAS22		BnaA06g00290D	BnGRAS11			TaGRAS11	TraesCS6D03G0113900.1
AT5G59450	AtGRAS12		LOC_Os03g09280	OsGRAS12		HORVU1Hr1G069140	HvGRAS6		BnaA06g02700D	BnGRAS12			TaGRAS12	TraesCS2B03G1408700.1
AT4G17230	AtGRAS13		LOC_Os03g15680	OsGRAS13		HORVU4Hr1G024020	HvGRAS32		BnaA06g02820D	BnGRAS13			TaGRAS13	TraesCS2A03G1233900.1
AT1G07530	AtGRAS14		LOC_Os03g29480	OsGRAS14		HORVU0Hr1G003230	HvGRAS1		BnaA06g15170D	BnGRAS14			TaGRAS14	TraesCS2D03G1190500.1
AT4G36710	AtGRAS15		LOC_Os03g48450	OsGRAS15		HORVU4Hr1G024030	HvGRAS33		BnaA06g30410D	BnGRAS15			TaGRAS15	TraesCS7A03G0132300.1
AT2G04890	AtGRAS16		LOC_Os03g51330	OsGRAS16		HORVU5Hr1G045920	HvGRAS47		BnaA06g34810D	BnGRAS16			TaGRAS16	TraesCS4A03G1072300.1
AT5G41920	AtGRAS17		LOC_Os04g35250	OsGRAS17		HORVU4Hr1G008930	HvGRAS29		BnaA07g01720D	BnGRAS17			TaGRAS17	TraesCS7D03G0118200.1
AT4G08250	AtGRAS18		LOC_Os04g46860	OsGRAS18		HORVU4Hr1G008980	HvGRAS30		BnaA07g14220D	BnGRAS18			TaGRAS18	TraesCS4A03G0678800.1
AT1G63100	AtGRAS19		LOC_Os04g49110	OsGRAS19		HORVU7Hr1G010620	HvGRAS58		BnaA07g14230D	BnGRAS19			TaGRAS19	TraesCS4D03G0098900.1
AT3G13840	AtGRAS20		LOC_Os04g50060	OsGRAS20		HORVU7Hr1G029080	HvGRAS59		BnaA07g37270D	BnGRAS20			TaGRAS20	TraesCS4B03G0116600.1
AT1G50420	AtGRAS21		LOC_Os05g31380	OsGRAS21		HORVU7Hr1G091000	HvGRAS61		BnaA07g37410D	BnGRAS21			TaGRAS21	TraesCS6B03G0494700.1
AT3G46600	AtGRAS22		LOC_Os05g31420	OsGRAS22		HORVU6Hr1G033280	HvGRAS54		BnaA07g37990D	BnGRAS22			TaGRAS22	TraesCS6D03G0340500.1
AT1G07520	AtGRAS23		LOC_Os05g40710	OsGRAS23		HORVU4Hr1G061310	HvGRAS40		BnaA08g02160D	BnGRAS23			TaGRAS23	TraesCS6A03G0387600.1
AT3G49950	AtGRAS24		LOC_Os05g42130	OsGRAS24		HORVU4Hr1G020490	HvGRAS31		BnaA08g15740D	BnGRAS24			TaGRAS24	TraesCS7A03G0927500.1
AT2G29060	AtGRAS25		LOC_Os05g49930	OsGRAS25		HORVU7Hr1G001320	HvGRAS57		BnaA08g29000D	BnGRAS25			TaGRAS25	TraesCS7B03G0775400.1
AT2G29065	AtGRAS26		LOC_Os06g01620	OsGRAS26		HORVU7Hr1G001300	HvGRAS56		BnaA08g30240D	BnGRAS26			TaGRAS26	TraesCS7D03G0891300.1
AT5G66770	AtGRAS27		LOC_Os06g03710	OsGRAS27		HORVU6Hr1G063650	HvGRAS55		BnaA09g02850D	BnGRAS27			TaGRAS27	TraesCS4A03G0701300.1
AT1G50600	AtGRAS28		LOC_Os07g38030	OsGRAS28		HORVU4Hr1G087700	HvGRAS43		BnaA09g10790D	BnGRAS28			TaGRAS28	TraesCS4B03G0093100.1
AT3G50650	AtGRAS29		LOC_Os07g40020	OsGRAS29		HORVU1Hr1G053510	HvGRAS4		BnaA09g12920D	BnGRAS29			TaGRAS29	TraesCS4D03G0067100.1
AT5G52510	AtGRAS30		LOC_Os10g22430	OsGRAS30		HORVU0Hr1G004640	HvGRAS2		BnaA09g18700D	BnGRAS30			TaGRAS30	TraesCS4A03G1172500.1
AT2G37650	AtGRAS31		LOC_Os10g40390	OsGRAS31		HORVU4Hr1G027610	HvGRAS37		BnaA09g34140D	BnGRAS31			TaGRAS31	TraesCS3A03G0600000.1
AT3G54220	AtGRAS32		LOC_Os11g04570	OsGRAS32		HORVU4Hr1G027900	HvGRAS38		BnaA09g49370D	BnGRAS32			TaGRAS32	TraesCS3D03G0554000.2
AT4G37650	AtGRAS33		LOC_Os11g04590	OsGRAS33		HORVU4Hr1G027920	HvGRAS39		BnaA09g49380D	BnGRAS33			TaGRAS33	TraesCS3B03G0682500.1
			LOC_Os11g06180	OsGRAS34		HORVU4Hr1G027520	HvGRAS36		BnaA10g07400D	BnGRAS34			TaGRAS34	TraesCS1D03G0972200.1
			LOC_Os11g31100	OsGRAS35		HORVU5Hr1G020900	HvGRAS44		BnaA10g09700D	BnGRAS35			TaGRAS35	TraesCS1B03G1192200.1
			LOC_Os11g47870	OsGRAS36		HORVU4Hr1G080460	HvGRAS42		BnaA10g12460D	BnGRAS36			TaGRAS36	TraesCS1A03G1011200.1
			LOC_Os11g47890	OsGRAS37		HORVU4Hr1G027480	HvGRAS35		BnaA10g17240D	BnGRAS37			TaGRAS37	TraesCS5A03G1201000.1
			LOC_Os11g47900	OsGRAS38		HORVU3Hr1G012520	HvGRAS20		BnaAnng03920D	BnGRAS38			TaGRAS38	TraesCS4D03G0786700.1
			LOC_Os11g47910	OsGRAS39		HORVU3Hr1G012550	HvGRAS21		BnaAnng18540D	BnGRAS39			TaGRAS39	TraesCS4B03G0890100.1
			LOC_Os11g47920	OsGRAS40		HORVU1Hr1G004440	HvGRAS3		BnaAnng18550D	BnGRAS40			TaGRAS40	TraesCS2B03G0834500.1
			LOC_Os12g04200	OsGRAS41		HORVU5Hr1G045020	HvGRAS46		BnaAnng36390D	BnGRAS41			TaGRAS41	TraesCS2D03G0699200.1
			LOC_Os12g04380	OsGRAS42		HORVU5Hr1G113620	HvGRAS51		BnaC01g02150D	BnGRAS42			TaGRAS42	TraesCS2A03G0757900.1
			LOC_Os12g38490	OsGRAS43		HORVU3Hr1G086210	HvGRAS23		BnaC01g21110D	BnGRAS43			TaGRAS43	TraesCS2D03G0199400.1
			LOC_Os12g04370	OsGRAS44		HORVU5Hr1G063270	HvGRAS48		BnaC01g24660D	BnGRAS44			TaGRAS44	TraesCS2A03G0198400.1
			LOC_Os06g40780	OsGRAS45		HORVU4Hr1G071670	HvGRAS41		BnaC02g15050D	BnGRAS45			TaGRAS45	TraesCS2B03G0269000.1
			LOC_Os11g03110	OsGRAS46		HORVU5Hr1G099160	HvGRAS50		BnaC02g38370D	BnGRAS46			TaGRAS46	TraesCS3A03G0922300.1
			LOC_Os12g02870	OsGRAS47		HORVU2Hr1G036280	HvGRAS11		BnaC03g20860D	BnGRAS47			TaGRAS47	TraesCS3B03G1046800.1
			LOC_Os07g39820	OsGRAS48		HORVU2Hr1G043780	HvGRAS13		BnaC03g25140D	BnGRAS48			TaGRAS48	TraesCS3D03G0852100.1
			LOC_Os03g31880	OsGRAS49		HORVU3Hr1G091250	HvGRAS26		BnaC03g61310D	BnGRAS49			TaGRAS49	TraesCS3A03G0922500.1
			LOC_Os03g49990	OsGRAS50		HORVU2Hr1G094040	HvGRAS14		BnaC04g15290D	BnGRAS50			TaGRAS50	TraesCS3B03G1046500.1
			LOC_Os01g67670	OsGRAS51		HORVU1Hr1G066390	HvGRAS5		BnaC04g22080D	BnGRAS51			TaGRAS51	TraesCS3D03G0851800.1
			LOC_Os12g06540	OsGRAS52		HORVU2Hr1G035120	HvGRAS9		BnaC04g40230D	BnGRAS52			TaGRAS52	TraesCS3A03G0922400.1
			LOC_Os02g21685	OsGRAS53		HORVU2Hr1G035730	HvGRAS10		BnaC05g05240D	BnGRAS53			TaGRAS53	TraesCS4A03G0512100.1
			LOC_Os03g37900	OsGRAS54		HORVU2Hr1G104170	HvGRAS16		BnaC05g47760D	BnGRAS54			TaGRAS54	TraesCS4B03G0709100.1
			LOC_Os03g40080	OsGRAS55		HORVU7Hr1G115720	HvGRAS62		BnaC06g03620D	BnGRAS55.1			TaGRAS55	TraesCS4B03G0286800.1
			LOC_Os04g37440	OsGRAS56		HORVU7Hr1G060780	HvGRAS60		BnaC06g03620D	BnGRAS55.2			TaGRAS56	TraesCS5B03G0397700.1
			LOC_Os06g10900	OsGRAS57		HORVU5Hr1G117780	HvGRAS52		BnaC06g03750D	BnGRAS56			TaGRAS57	TraesCS5A03G0399700.1
			LOC_Os07g16330	OsGRAS58		HORVU2Hr1G040860	HvGRAS12		BnaC06g07300D	BnGRAS57			TaGRAS58	TraesCS5D03G0369400.1
			LOC_Os11g04400	OsGRAS59		HORVU2Hr1G104160	HvGRAS15		BnaC07g03310D	BnGRAS58			TaGRAS59	TraesCS2B03G0550000.1
			LOC_Os11g11600	OsGRAS60		HORVU5Hr1G097760	HvGRAS49		BnaC07g14490D	BnGRAS59			TaGRAS60	TraesCS2D03G0435300.1
						HORVU2Hr1G113490	HvGRAS19		BnaC07g15890D	BnGRAS60			TaGRAS61	TraesCS2A03G0418400.1
						HORVU6Hr1G022760	HvGRAS53		BnaC07g20900D	BnGRAS61			TaGRAS62	TraesCS1D03G0724700.1
									BnaC07g46190D	BnGRAS62			TaGRAS63	TraesCS1A03G0755700.1
									BnaC07g46670D	BnGRAS63			TaGRAS64	TraesCS1B03G0863900.1
									BnaC07g49170D	BnGRAS64			TaGRAS65	TraesCS4A03G0181500.1
									BnaC08g02280D	BnGRAS65			TaGRAS66	TraesCS4B03G0593300.1
									BnaC08g25070D	BnGRAS66			TaGRAS67	TraesCS4D03G0527100.1
									BnaC08g45390D	BnGRAS67			TaGRAS68	TraesCS4D03G0220900.2
									BnaC08g45400D	BnGRAS68			TaGRAS69	TraesCS4B03G0258300.1
									BnaC08g48710D	BnGRAS69			TaGRAS70	TraesCS4A03G0557200.1
									BnaC09g02270D	BnGRAS70			TaGRAS73	TraesCS7D03G0025400.1
									BnaC09g28480D	BnGRAS71			TaGRAS74	TraesCS6A03G0671800.1
									BnaC09g32140D	BnGRAS72			TaGRAS75	TraesCS6D03G0561900.1
									BnaC09g34770D	BnGRAS73			TaGRAS76	TraesCS6B03G0803900.1
									BnaC09g40420D	BnGRAS74			TaGRAS77	TraesCS4D03G0826700.1
									BnaC09g52270D	BnGRAS75			TaGRAS78	TraesCS5A03G1249100.1
									BnaCnng00830D	BnGRAS76			TaGRAS79	TraesCS4B03G0947900.1
									BnaCnng14890D	BnGRAS77			TaGRAS80	TraesCS1B03G0644600.1
									BnaCnng18770D	BnGRAS78			TaGRAS81	TraesCS1D03G0533400.1
									BnaCnng28010D	BnGRAS79			TaGRAS82	TraesCS1A03G0554000.1
									BnaCnng57010D	BnGRAS80			TaGRAS83	TraesCS2D03G1027700.1
									BnaCnng58110D	BnGRAS81			TaGRAS84	TraesCS2A03G1085400.1
									BnaCnng67210D	BnGRAS82			TaGRAS85	TraesCS2B03G1217100.1
									BnaCnng68300D	BnGRAS83			TaGRAS86	TraesCS2B03G0518300.1
									BnaCnng73510D	BnGRAS84			TaGRAS87	TraesCS2A03G0401000.1
									BnaCnng77180D	BnGRAS85			TaGRAS88	TraesCS2A03G0401000.1
									BnaUnng00200D	BnGRAS86			TaGRAS89	TraesCS1B03G0909800.1
													TaGRAS90	TraesCS1A03G0791900.1
													TaGRAS91	TraesCS1D03G0758100.1
													TaGRAS92	TraesCS2A03G0404500.1
													TaGRAS93	TraesCS2D03G0402700.1
													TaGRAS94	TraesCS2B03G0512500.1
													TaGRAS95	TraesCS2A03G0951700.1
													TaGRAS96	TraesCS2D03G0894300.1
													TaGRAS97	TraesCS2B03G1052100.1
													TaGRAS98	TraesCS3A03G0954100.1
													TaGRAS99	TraesCS3D03G0887900.1
													TaGRAS100	TraesCS3B03G1090700.1
													TaGRAS101	TraesCS5A03G0979900.1
													TaGRAS102	TraesCS5B03G1027800.1
													TaGRAS104	TraesCS4D03G0633700.1
													TaGRAS105	TraesCS4A03G0075400.1
													TaGRAS106	TraesCS2A03G0458700.1
													TaGRAS107	TraesCS2D03G0466300.1
													TaGRAS108	TraesCS2B03G0579900.1
													TaGRAS109	TraesCS4A03G1168200.1
													TaGRAS110	TraesCS2A03G0395300.1
													TaGRAS111	TraesCS2D03G0413100.1
													TaGRAS112	TraesCS2B03G0526100.1
													TaGRAS113	TraesCS5A03G0790400.1
													TaGRAS114	TraesCS5B03G0823100.1
													TaGRAS115	TraesCS5B03G0823700.2
													TaGRAS116	TraesCS5D03G0746100.1
													TaGRAS117	TraesCS3D03G0784400.1
													TaGRAS118	TraesCS3A03G0856400.1
													TaGRAS119	TraesCS5A03G1132300.1
													TaGRAS120	TraesCS5D03G1084900.1
													TaGRAS121	TraesCS5B03G1202300.1
													TaGRAS122	TraesCS5A03G0389300.1
													TaGRAS123	TraesCS5D03G0377300.1
													TaGRAS124	TraesCS5B03G0386800.1
													TaGRAS125	TraesCS1A03G0068500.1
													TaGRAS126	TraesCS1B03G0074800.1
													TaGRAS127	TraesCS1D03G0058400.1
													TaGRAS128	TraesCS1D03G0059400.1
													TaGRAS129	TraesCS1B03G0074600.1
													TaGRAS130	TraesCS1A03G0068300.1
													TaGRAS131	TraesCS1D03G0058200.1
													TaGRAS132	TraesCS1B03G0074700.1
													TaGRAS133	TraesCS1D03G0058700.1
													TaGRAS134	TraesCS1B03G0075100.1
													TaGRAS135	TraesCS1D03G0058900.1
													TaGRAS136	TraesCS3A03G0144900.1
													TaGRAS137	TraesCS3A03G0144700.1
													TaGRAS138	TraesCS3B03G0186100.1
													TaGRAS139	TraesCS3D03G0130900.1
													TaGRAS140	TraesCS3B03G0186000.1
													TaGRAS141	TraesCS3D03G0130800.1
													TaGRAS142	TraesCS3B03G0185800.1
													TaGRAS143	TraesCS4B03G0873100.1
													TaGRAS144	TraesCS5A03G1187500.1
													TaGRAS145	TraesCS5A03G1187400.1
													TaGRAS146	TraesCS4A03G0482400.1
													TaGRAS147	TraesCS4D03G0269100.1
													TaGRAS148	TraesCS4B03G0329200.1
													TaGRAS149	TraesCS4A03G0483200.1
													TaGRAS150	TraesCS4D03G0268600.1
													TaGRAS151	TraesCS4A03G0482200.1
													TaGRAS152	TraesCS4D03G0269200.1
													TaGRAS153	TraesCS4B03G0329800.1
													TaGRAS154	TraesCS4D03G0269500.1
													TaGRAS155	TraesCS5A03G1187300.1
													TaGRAS156	TraesCS4D03G0269400.1
													TaGRAS157	TraesCS4A03G0482300.1
													TaGRAS158	TraesCS4B03G0329900.1
													TaGRAS159	TraesCS5A03G0201900.2
													TaGRAS160	TraesCS5D03G0220900.1
													TaGRAS161	TraesCS4A03G0482100.1
													TaGRAS162	TraesCS4D03G0269600.1
													TaGRAS163	TraesCS4B03G0330100.1
													TaGRAS164	TraesCS4B03G0330400.1
													TaGRAS165	TraesCS4A03G0482000.1
													TaGRAS166	TraesCS4D03G0269700.1
													TaGRAS167	TraesCS4A03G0481900.1
													TaGRAS168	TraesCS4D03G0269800.1
													TaGRAS169	TraesCS4B03G0330500.1
													TaGRAS170	TraesCS7A03G0408000.1
													TaGRAS171	TraesCS7D03G0393200.1
													TaGRAS172	TraesCS7B03G0211300.1
													TaGRAS173	TraesCS7D03G0392600.1
													TaGRAS174	TraesCS7B03G0208500.1
													TaGRAS175	TraesCS3D03G0131000.1
													TaGRAS176	TraesCS3B03G0980400.1
													TaGRAS177	TraesCS5A03G0969700.1
													TaGRAS178	TraesCS4D03G0770600.1
													TaGRAS179	TraesCS5D03G0923800.1
													TaGRAS180	TraesCS4D03G0244400.1
