# Supplementary material for: Genome-wide identification and expression analysis of the GRAS gene family under abiotic stresses in wheat (Triticum aestivum L.)
Source: Sci Rep. 2023 Oct 31;13:18705. doi: 10.1038/s41598-023-45051-0 (PMC10618205; doi:10.1038/s41598-023-45051-0)
Supplement: Supplementary file 5 — Supplementary Table S4. [file 41598_2023_45051_MOESM5_ESM.xlsx]

## Sheet: Sheet2
Supplementary Table S4: Features of the 177 GRAS proteins from T. aestivum identified in this study.
Gene ids	No. of AA	Mol. weight	Theoretical pI	Instability index	Aliphatic index	GRAVY	Sub. Cell.loc.
TaGRAS1	146	16766	6.44	45.96	74.86	-0.59	Chlo.
TaGRAS2	475	53656.9	7.87	52.04	89.98	-0.194	Chlo.
TaGRAS3	446	50195.9	6.44	48.35	96.05	-0.134	Nucl.
TaGRAS4	559	61458.8	8.11	60.07	78.69	-0.314	Mito.
TaGRAS5	555	61159.5	8.12	57.37	79.42	-0.292	Mito.
TaGRAS6	552	60692.9	8.12	56.8	80.22	-0.284	Mito.
TaGRAS7	447	48714.4	6.29	53.28	90.56	-0.135	Nucl.
TaGRAS8	453	49250.1	6.55	51.31	89.16	-0.145	Nucl.
TaGRAS9	455	49338.2	6.44	50.26	91.14	-0.12	Chlo.
TaGRAS10	312	35088.4	5.81	35.37	101.99	0.027	Chlo.
TaGRAS11	314	34828.7	5.85	42.66	93.28	-0.114	Chlo.
TaGRAS12	474	52313.7	6.07	42.44	93.12	-0.123	Cyto.
TaGRAS13	430	47131	6.06	41.07	94.3	-0.035	Chlo.
TaGRAS14	314	34825.8	6.01	39.82	94.24	-0.085	Chlo.
TaGRAS15	627	66007	6.23	47.53	72.71	-0.225	Chlo.
TaGRAS16	621	65315.1	6.13	49.28	73.59	-0.228	Chlo.
TaGRAS17	1455	163856	6.8	42.02	94.69	-0.174	Chlo.
TaGRAS18	545	58571.1	5.02	49.05	84.2	-0.076	Nucl.
TaGRAS19	550	59203.8	4.93	50.95	83.76	-0.081	Cyto.
TaGRAS20	547	58730.3	4.8	51.97	84.75	-0.047	Chlo.
TaGRAS21	395	41368.8	5.37	46.43	91.42	0.023	Cyto.
TaGRAS22	395	41512	5.37	49.07	92.61	0.025	Cyto.
TaGRAS23	392	41300.8	5.47	46.47	92.09	0.009	Cyto.
TaGRAS24	426	45111.1	6.68	47.69	93.19	-0.025	Nucl.
TaGRAS25	429	45354.3	6.51	47.03	92.31	-0.045	Nucl.
TaGRAS26	425	44971.9	6.51	48.33	93.18	-0.014	Nucl.
TaGRAS27	620	65185.2	4.99	49.76	78.32	-0.127	Nucl.
TaGRAS28	621	65170.2	4.99	50.05	78.82	-0.107	Nucl.
TaGRAS29	623	65337.3	4.99	49.75	78.89	-0.125	Nucl.
TaGRAS30	326	35782.3	5.27	43.77	82.42	-0.196	Nucl.
TaGRAS31	501	53082.8	5.16	47.49	84.29	-0.008	Nucl.
TaGRAS32	455	48049.1	5.35	48.51	78.68	-0.042	Nucl.
TaGRAS33	529	56190.3	5.66	46.66	78.77	-0.07	Chlo.
TaGRAS34	508	54346.7	5.8	39.95	82.19	-0.038	Chlo.
TaGRAS35	517	55351.8	5.83	40.44	80.99	-0.037	Mito.
TaGRAS36	482	51254.1	5.79	43.9	84.77	-0.019	Nucl.
TaGRAS37	436	47210.7	6.5	38.43	81.79	-0.036	Chlo.
TaGRAS38	489	52377.4	5.84	45.19	81.37	-0.009	Cysk.
TaGRAS39	440	47551.1	6.46	40.45	82.39	-0.04	Cyto.
TaGRAS40	486	52016.3	6.05	46.39	77.02	-0.278	Cyto.
TaGRAS41	484	52020.5	6.4	43.88	75.1	-0.286	Cyto.
TAGRAS42	480	51384.7	6.24	47.22	75.15	-0.272	Cyto.
TaGRAS43	715	77222	6.13	62.11	78.17	-0.266	Nucl.
TaGRAS44	715	77222	6.13	62.31	77.9	-0.269	Nucl.
TaGRAS45	715	77106.9	6.13	61.69	78.18	-0.258	Nucl.
TaGRAS46	519	56587.3	5.7	43.36	82.04	-0.131	Cyto.
TaGRAS47	519	56530.1	5.7	43.19	80.73	-0.154	Cyto.
TaGRAS48	519	56507.1	5.77	44.8	81.85	-0.14	Cyto.
TAGRAS49	478	51557	6.68	42.8	83.79	-0.084	Cyto.
TaGRAS50	517	55967.6	6.05	42.35	83.5	-0.13	Chlo.
TaGRAS51	517	55778.4	5.81	42.78	82.94	-0.119	Cyto.
TaGRAS52	517	55942.7	6.05	42.54	83.87	-0.126	Nucl.
TaGRAS53	617	65958.9	6	57.44	91.04	-0.149	Cyto.
TaGRAS54	537	59579.9	5.86	53.04	77.58	-0.314	Nucl.
TaGRAS55	679	72316.9	5.97	57.35	90.37	-0.142	Nucl.
TaGRAS56	638	68303.5	6	57.12	88.39	-0.152	Chlo.
TaGRAS57	648	69456.9	6.06	58.11	88.84	-0.156	Pero.
TaGRAS58	653	69842.2	6.06	58.11	88.02	-0.158	Pero.
TaGRAS59	449	49032	6.36	54.45	94.63	-0.15	Cyto.
TaGRAS60	449	48945.8	6.36	54.91	92.49	-0.184	Cyto.
TaGRAS61	450	48988.8	6.16	54.23	93.36	-0.164	Cyto.
TaGRAS62	488	51517.5	6.15	44.65	84.43	0.043	Pero
TaGRAS63	491	51893.9	6.04	47.55	82.93	0.006	Pero
TaGRAS64	461	48485.1	6.05	45.43	85.77	0.068	Pero
TaGRAS65	561	59862.2	5.24	44.77	75.53	-0.184	Nucl.
TaGRAS66	561	59911.3	5.24	45.02	75.01	-0.179	Nucl.
TaGRAS67	561	59920.4	5.24	43.3	76.92	-0.16	Nucl.
TaGRAS68	427	46467.2	5.55	42.98	94.1	0.097	Cyto.
TaGRAS69	474	52267	4.86	44.17	87.05	-0.063	Cyto.
TaGRAS70	474	52223.2	5.01	45.77	85.82	-0.043	Cyto.
TaGRAS73	532	55666	5.83	65.22	84	-0.115	Chlo.
TaGRAS74	704	73495.3	5.84	46.81	87.22	0.014	Nucl.
TaGRAS75	707	73901.8	5.9	46.3	85.6	-0.014	Nucl.
TaGRAS76	700	73211.1	5.84	45.94	87.71	0.021	Nucl.
TaGRAS77	642	68017	5.91	50.76	85.44	-0.131	Chlo.
TaGRAS78	637	67310.6	5.96	49.65	87.8	-0.057	Chlo.
TaGRAS79	642	67638.6	5.91	49.26	86.98	-0.081	Chlo.
TaGRAS80	624	65433.4	5.9	52.43	79.95	-0.006	Cyto.
TaGRAS81	621	65050.1	5.93	52.14	80.64	0.001	Nucl.
TaGRAS82	625	65645.7	5.91	52.53	80.29	-0.022	Nucl.
TaGRAS83	516	54493.6	6.91	53.51	84.5	-0.149	Nucl.
TaGRAS84	516	54553.7	6.93	55.66	83.53	-0.146	Nucl.
TaGRAS85	519	54900.2	7.25	53.37	83.26	-0.154	Nucl.
TaGRAS86	595	64026.6	5.7	62.41	64.27	-0.418	Nucl.
TaGRAS87	382	41639.8	5.38	51.9	78.3	-0.213	Chlo.
TaGRAS88	594	63802.3	5.63	61.86	64.55	-0.402	Nucl.
TaGRAS89	415	44478.5	6.22	47.4	86.8	-0.124	Cyto.
TaGRAS90	415	44442.5	6.02	49.16	88.19	-0.11	Cyto.
TaGRAS91	415	44394.5	6.22	48.05	88.43	-0.1	Cyto.
TaGRAS92	459	49687.8	5.45	38.3	91.46	0.069	Chlo.
TaGRAS93	459	49675.7	5.45	37.44	91.24	0.074	Chlo.
TaGRAS94	505	54570.6	5.67	40.81	91.07	0.103	Chlo.
TaGRAS95	631	66336.9	6.55	52.11	84.79	-0.128	Nucl.
TaGRAS96	627	65936.3	6.58	51.96	84.69	-0.141	Nucl.
TaGRAs97	631	66265.7	6.33	49.45	86.62	-0.117	Nucl.
TaGRAS98	552	61353	4.75	40.78	77.99	-0.282	Nucl.
TaGRAS99	552	61439	4.73	39.25	77.81	-0.296	Nucl.
TaGRAS100	552	61378.9	4.73	40.32	77.81	-0.305	Nucl.
TaGRAS101	426	47816.7	6.32	43.74	93.66	-0.118	Chlo.
TaGRAS102	1117	125142	5.61	39.22	80.04	-0.371	Nucl.
TaGRAS104	536	59615.9	5.74	53.64	77.72	-0.31	Nucl.
TaGRAS105	489	54016.5	5.63	56.4	76.63	-0.294	Nucl.
TaGRAS106	570	64279.8	5.9	41.34	81.82	-0.462	Cyto.
TaGRAS107	570	64242.7	5.74	41.52	82	-0.453	Cyto.
TaGRAS108	570	64312	6.02	42.04	82	-0.464	Cyto.
TaaGRAS109	741	82774.9	5.79	40.21	95.67	-0.107	Cyto.
TaGRAS110	554	61308.4	6.04	49.04	79.44	-0.35	Chlo.
TaGRAS111	555	61342.3	5.94	47.16	77.69	-0.371	Chlo.
TaGRAS112	554	61327.3	5.94	48.53	78.72	-0.377	Chlo.
TaGRAS113	1451	163391	7.38	43	96.55	-0.15	Nucl.
TaGRAS114	1455	163856	6.8	42.02	94.69	-0.174	Nucl.
TaGRAS115	1454	163796	6.59	45.71	97.57	-0.099	Nucl.
TaGRAS116	1317	148368	7.79	45.77	99.94	-0.071	Cyto.
TaGRAS117	818	89756.6	5.74	48.94	77.24	-0.324	Nucl.
TaGRAS118	790	86888.5	5.46	51.53	76.76	-0.297	Nucl.
TaGRAS119	655	73536.3	6.11	57.63	76.6	-0.417	Nucl.
TaGRAS120	657	73597.2	6.46	56.51	75.62	-0.439	Nucl.
TaGRAS121	657	73517.1	6.36	57.13	75.62	-0.436	Nucl.
TaGRAS122	776	86994.3	6.64	50.36	78.7	-0.48	Nucl.
TaGRAS123	774	86921.2	6.78	50.35	78.64	-0.496	Nucl.
TaGRAS124	776	86938.2	6.78	49.92	79.07	-0.478	Nucl.
TaGRAS125	706	80154	8.46	46.57	82.92	-0.447	Cyto.
TaGRAS126	723	81729.8	7.57	45.88	82.72	-0.398	Nucl.
TaGRAS127	701	79597.6	8.71	43.87	82.95	-0.397	Nucl.
TaGRAS128	729	82972.1	8.1	49.41	78.42	-0.521	Nucl.
TaGRAS129	757	85738.3	8.18	51.66	77.08	-0.496	Nucl.
TaGRAS130	721	81720.3	6.82	48.61	75.38	-0.504	Nucl.
TaGRAS131	122	14422.6	6.83	58.98	77.62	-0.563	Mito.
TaGRAS132	704	79605.4	7.63	48.19	80.14	-0.462	Nucl.
TaGRAS133	713	80949.1	7.09	51.11	79.54	-0.447	Nucl.
TaGRAS134	413	47392.4	7.63	53.72	79.15	-0.438	Cyto.
TaGRAS135	725	82101.4	6.99	48.98	78.48	-0.382	Nucl.
TaGRAS136	716	80879.2	6.71	48.78	84.71	-0.383	Nucl.
TaGRAS137	722	81906.2	7.03	40.77	81.04	-0.45	Nucl.
TaGRAS138	715	81106.7	7.21	52.13	83.16	-0.416	Nucl.
TaGRAS139	676	76348.8	6.69	39.12	84.97	-0.44	Nucl.
TaGRAS140	728	82781.3	7.01	40.01	83.85	-0.457	Nucl.
TaGRAS141	722	81799.8	8.04	44.33	77.38	-0.52	Nucl.
TaGRAS142	721	81512.8	8.37	40.82	78.71	-0.469	Nucl.
TaGRAS143	584	65826	6.44	46	79.67	-0.368	Nucl.
TaGRAS144	643	72294.2	5.46	49.33	81.94	-0.309	Nucl.
TaGRAS145	604	67782.4	6.14	40.53	81.06	-0.275	Nucl.
TaGRAS146	667	74896.6	5.96	45.44	82.35	-0.28	Cyto.
TaGRAS147	638	71679.7	5.75	46.33	83.67	-0.335	Cyto.
TaGRAS148	591	66718.2	6.84	43.96	85.3	-0.287	Cyto.
TaGRAS149	643	71876.1	6.51	49.16	79.56	-0.331	Cyto.
TAGRAS150	646	72170.5	6.51	48.07	79.66	-0.346	Nucl.
TaGRAS151	649	72707.8	5.36	39.22	79.23	-0.358	Cyto.
TaGRAS152	649	72737.9	5.59	39.71	80.14	-0.354	Chlo.
TaGRAS153	629	70638.4	5.6	38.68	79.43	-0.377	Cyto.
TaGRAS154	608	68655.9	5.79	42.27	76.88	-0.374	Nucl.
TaGRAS155	405	45910.3	6.9	38.62	82.84	-0.283	Cyto.
TaGRAS156	584	65811.4	5.75	41.32	80.07	-0.396	Cyto.
TaGRAS157	498	55743.1	5.46	42.42	81.93	-0.298	Chlo.
TaGRAS158	567	64071.4	5.84	39.01	81.25	-0.402	Cyto.
TaGRAS159	712	78438.4	5.29	51.38	77.71	-0.429	Cyto.
TaGRAS160	616	68411.4	5.64	48.37	78.12	-0.419	Chlo.
TaGRAS161	498	56441.9	9	45.93	85.8	-0.394	Cyto.
TaGRAS162	674	75081.3	5.84	52.06	82.7	-0.357	Cyto.
TaGRAS163	674	74977.1	5.63	49.78	82.26	-0.355	Cyto.
TaGRAS164	661	73796.8	6.48	52.97	80.32	-0.437	Nucl.
TaGRAS165	675	74907.9	6.18	51.36	82	-0.388	Cyto.
TaGRAS166	712	79096.1	7.07	52.98	82.12	-0.381	Chlo.
TaGRAS167	802	88194.2	5.96	41.67	70.14	-0.415	Pero
TaGRAS168	767	84130.5	6.15	39.87	68.12	-0.461	Pero.
TaGRAS169	807	88559.6	5.79	41.89	69.94	-0.396	Pero
TaGRAS170	748	82486.7	5.1	47.57	70.63	-0.461	Chlo.
TaGRAS171	729	80242.1	4.94	44.43	71.12	-0.452	Chlo.
TaGRAS172	738	81018	5	46.82	70.91	-0.434	Chlo.
TaGRAS173	702	77524.9	5.12	46.15	71.35	-0.49	Chlo.
TaGRAS174	735	80757.5	4.91	42.94	72.14	-0.462	Chlo.
TaGRAS175	690	78363.4	7.79	49.84	82.78	-0.432	Nucl.
TaGRAS176	815	89739.7	5.66	46.41	77.88	-0.311	Nucl.
TaGRAS177	501	55297.6	5.7	46.73	86.47	-0.192	Nucl.
TaGRAS178	675	75582	5.87	44.93	80.77	-0.312	Nucl.
TaGRAS179	501	55305.6	5.75	45.19	86.27	-0.201	Nucl.
TaGRAS180	679	72229.7	5.97	58.87	89.22	-0.152	Nucl.
