# Supplementary material for: Genome-wide identification and expression analysis of the GRAS gene family under abiotic stresses in wheat (Triticum aestivum L.)
Source: Sci Rep. 2023 Oct 31;13:18705. doi: 10.1038/s41598-023-45051-0 (PMC10618205; doi:10.1038/s41598-023-45051-0)
Supplement: Supplementary file 6 — Supplementary Table S5. [file 41598_2023_45051_MOESM6_ESM.xls]

## Sheet: Sheet1
Supplementary Table S5. Biological process, cellular component and molecular function categories in GO enrichment of 177 GRAS genes
Gene stable ID	Transcript stable ID	GO term accession	GO domain	GOSlim GOA Description	GO term definition	GO term evidence code	GOSlim GOA Accession(s)	GO term name
TraesCS1A03G0068300	TraesCS1A03G0068300.1	GO:0005634	cellular_component	cellular_component	A membrane-bounded organelle of eukaryotic cells in which chromosomes are housed and replicated. In most cells, the nucleus contains all of the cell's chromosomes except the organellar chromosomes, and is the site of RNA synthesis and processing. In some species, or in specialized cell types, RNA metabolism or DNA replication may be absent.	IBA	GO:0005575	nucleus
TraesCS1A03G0068300	TraesCS1A03G0068300.1	GO:0005634	cellular_component	intracellular anatomical structure	A membrane-bounded organelle of eukaryotic cells in which chromosomes are housed and replicated. In most cells, the nucleus contains all of the cell's chromosomes except the organellar chromosomes, and is the site of RNA synthesis and processing. In some species, or in specialized cell types, RNA metabolism or DNA replication may be absent.	IBA	GO:0005622	nucleus
TraesCS1A03G0068300	TraesCS1A03G0068300.1	GO:0005634	cellular_component	nucleus	A membrane-bounded organelle of eukaryotic cells in which chromosomes are housed and replicated. In most cells, the nucleus contains all of the cell's chromosomes except the organellar chromosomes, and is the site of RNA synthesis and processing. In some species, or in specialized cell types, RNA metabolism or DNA replication may be absent.	IBA	GO:0005634	nucleus
TraesCS1A03G0068300	TraesCS1A03G0068300.1	GO:0005634	cellular_component	molecular_function	A membrane-bounded organelle of eukaryotic cells in which chromosomes are housed and replicated. In most cells, the nucleus contains all of the cell's chromosomes except the organellar chromosomes, and is the site of RNA synthesis and processing. In some species, or in specialized cell types, RNA metabolism or DNA replication may be absent.	IBA	GO:0003674	nucleus
TraesCS1A03G0068300	TraesCS1A03G0068300.1	GO:0005634	cellular_component	biological_process	A membrane-bounded organelle of eukaryotic cells in which chromosomes are housed and replicated. In most cells, the nucleus contains all of the cell's chromosomes except the organellar chromosomes, and is the site of RNA synthesis and processing. In some species, or in specialized cell types, RNA metabolism or DNA replication may be absent.	IBA	GO:0008150	nucleus
TraesCS1A03G0068300	TraesCS1A03G0068300.1	GO:0005634	cellular_component	cellular process	A membrane-bounded organelle of eukaryotic cells in which chromosomes are housed and replicated. In most cells, the nucleus contains all of the cell's chromosomes except the organellar chromosomes, and is the site of RNA synthesis and processing. In some species, or in specialized cell types, RNA metabolism or DNA replication may be absent.	IBA	GO:0009987	nucleus
TraesCS1A03G0068300	TraesCS1A03G0068300.1	GO:0005634	cellular_component	metabolic process	A membrane-bounded organelle of eukaryotic cells in which chromosomes are housed and replicated. In most cells, the nucleus contains all of the cell's chromosomes except the organellar chromosomes, and is the site of RNA synthesis and processing. In some species, or in specialized cell types, RNA metabolism or DNA replication may be absent.	IBA	GO:0008152	nucleus
TraesCS1A03G0068300	TraesCS1A03G0068300.1	GO:0005634	cellular_component	DNA-binding transcription factor activity	A membrane-bounded organelle of eukaryotic cells in which chromosomes are housed and replicated. In most cells, the nucleus contains all of the cell's chromosomes except the organellar chromosomes, and is the site of RNA synthesis and processing. In some species, or in specialized cell types, RNA metabolism or DNA replication may be absent.	IBA	GO:0003700	nucleus
TraesCS1A03G0068300	TraesCS1A03G0068300.1	GO:0005634	cellular_component	transcription regulator activity	A membrane-bounded organelle of eukaryotic cells in which chromosomes are housed and replicated. In most cells, the nucleus contains all of the cell's chromosomes except the organellar chromosomes, and is the site of RNA synthesis and processing. In some species, or in specialized cell types, RNA metabolism or DNA replication may be absent.	IBA	GO:0140110	nucleus
TraesCS1A03G0068300	TraesCS1A03G0068300.1	GO:0005634	cellular_component	binding	A membrane-bounded organelle of eukaryotic cells in which chromosomes are housed and replicated. In most cells, the nucleus contains all of the cell's chromosomes except the organellar chromosomes, and is the site of RNA synthesis and processing. In some species, or in specialized cell types, RNA metabolism or DNA replication may be absent.	IBA	GO:0005488	nucleus
TraesCS1A03G0068300	TraesCS1A03G0068300.1	GO:0005634	cellular_component	nucleic acid binding	A membrane-bounded organelle of eukaryotic cells in which chromosomes are housed and replicated. In most cells, the nucleus contains all of the cell's chromosomes except the organellar chromosomes, and is the site of RNA synthesis and processing. In some species, or in specialized cell types, RNA metabolism or DNA replication may be absent.	IBA	GO:0003676	nucleus
TraesCS1A03G0068300	TraesCS1A03G0068300.1	GO:0005634	cellular_component	DNA binding	A membrane-bounded organelle of eukaryotic cells in which chromosomes are housed and replicated. In most cells, the nucleus contains all of the cell's chromosomes except the organellar chromosomes, and is the site of RNA synthesis and processing. In some species, or in specialized cell types, RNA metabolism or DNA replication may be absent.	IBA	GO:0003677	nucleus
TraesCS1A03G0068300	TraesCS1A03G0068300.1	GO:0005634	cellular_component	biosynthetic process	A membrane-bounded organelle of eukaryotic cells in which chromosomes are housed and replicated. In most cells, the nucleus contains all of the cell's chromosomes except the organellar chromosomes, and is the site of RNA synthesis and processing. In some species, or in specialized cell types, RNA metabolism or DNA replication may be absent.	IBA	GO:0009058	nucleus
TraesCS1A03G0068300	TraesCS1A03G0068300.1	GO:0005634	cellular_component	nucleobase-containing compound metabolic process	A membrane-bounded organelle of eukaryotic cells in which chromosomes are housed and replicated. In most cells, the nucleus contains all of the cell's chromosomes except the organellar chromosomes, and is the site of RNA synthesis and processing. In some species, or in specialized cell types, RNA metabolism or DNA replication may be absent.	IBA	GO:0006139	nucleus
TraesCS1A03G0068300	TraesCS1A03G0068300.1	GO:0003700	molecular_function	cellular_component	A transcription regulator activity that modulates transcription of gene sets via selective and non-covalent binding to a specific double-stranded genomic DNA sequence (sometimes referred to as a motif) within a cis-regulatory region. Regulatory regions include promoters (proximal and distal) and enhancers. Genes are transcriptional units, and include bacterial operons.	IBA	GO:0005575	DNA-binding transcription factor activity
TraesCS1A03G0068300	TraesCS1A03G0068300.1	GO:0003700	molecular_function	intracellular anatomical structure	A transcription regulator activity that modulates transcription of gene sets via selective and non-covalent binding to a specific double-stranded genomic DNA sequence (sometimes referred to as a motif) within a cis-regulatory region. Regulatory regions include promoters (proximal and distal) and enhancers. Genes are transcriptional units, and include bacterial operons.	IBA	GO:0005622	DNA-binding transcription factor activity
TraesCS1A03G0068300	TraesCS1A03G0068300.1	GO:0003700	molecular_function	nucleus	A transcription regulator activity that modulates transcription of gene sets via selective and non-covalent binding to a specific double-stranded genomic DNA sequence (sometimes referred to as a motif) within a cis-regulatory region. Regulatory regions include promoters (proximal and distal) and enhancers. Genes are transcriptional units, and include bacterial operons.	IBA	GO:0005634	DNA-binding transcription factor activity
TraesCS1A03G0068300	TraesCS1A03G0068300.1	GO:0003700	molecular_function	molecular_function	A transcription regulator activity that modulates transcription of gene sets via selective and non-covalent binding to a specific double-stranded genomic DNA sequence (sometimes referred to as a motif) within a cis-regulatory region. Regulatory regions include promoters (proximal and distal) and enhancers. Genes are transcriptional units, and include bacterial operons.	IBA	GO:0003674	DNA-binding transcription factor activity
TraesCS1A03G0068300	TraesCS1A03G0068300.1	GO:0003700	molecular_function	biological_process	A transcription regulator activity that modulates transcription of gene sets via selective and non-covalent binding to a specific double-stranded genomic DNA sequence (sometimes referred to as a motif) within a cis-regulatory region. Regulatory regions include promoters (proximal and distal) and enhancers. Genes are transcriptional units, and include bacterial operons.	IBA	GO:0008150	DNA-binding transcription factor activity
TraesCS1A03G0068300	TraesCS1A03G0068300.1	GO:0003700	molecular_function	cellular process	A transcription regulator activity that modulates transcription of gene sets via selective and non-covalent binding to a specific double-stranded genomic DNA sequence (sometimes referred to as a motif) within a cis-regulatory region. Regulatory regions include promoters (proximal and distal) and enhancers. Genes are transcriptional units, and include bacterial operons.	IBA	GO:0009987	DNA-binding transcription factor activity
TraesCS1A03G0068300	TraesCS1A03G0068300.1	GO:0003700	molecular_function	metabolic process	A transcription regulator activity that modulates transcription of gene sets via selective and non-covalent binding to a specific double-stranded genomic DNA sequence (sometimes referred to as a motif) within a cis-regulatory region. Regulatory regions include promoters (proximal and distal) and enhancers. Genes are transcriptional units, and include bacterial operons.	IBA	GO:0008152	DNA-binding transcription factor activity
TraesCS1A03G0068300	TraesCS1A03G0068300.1	GO:0003700	molecular_function	DNA-binding transcription factor activity	A transcription regulator activity that modulates transcription of gene sets via selective and non-covalent binding to a specific double-stranded genomic DNA sequence (sometimes referred to as a motif) within a cis-regulatory region. Regulatory regions include promoters (proximal and distal) and enhancers. Genes are transcriptional units, and include bacterial operons.	IBA	GO:0003700	DNA-binding transcription factor activity
TraesCS1A03G0068300	TraesCS1A03G0068300.1	GO:0003700	molecular_function	transcription regulator activity	A transcription regulator activity that modulates transcription of gene sets via selective and non-covalent binding to a specific double-stranded genomic DNA sequence (sometimes referred to as a motif) within a cis-regulatory region. Regulatory regions include promoters (proximal and distal) and enhancers. Genes are transcriptional units, and include bacterial operons.	IBA	GO:0140110	DNA-binding transcription factor activity
TraesCS1A03G0068300	TraesCS1A03G0068300.1	GO:0003700	molecular_function	binding	A transcription regulator activity that modulates transcription of gene sets via selective and non-covalent binding to a specific double-stranded genomic DNA sequence (sometimes referred to as a motif) within a cis-regulatory region. Regulatory regions include promoters (proximal and distal) and enhancers. Genes are transcriptional units, and include bacterial operons.	IBA	GO:0005488	DNA-binding transcription factor activity
TraesCS1A03G0068300	TraesCS1A03G0068300.1	GO:0003700	molecular_function	nucleic acid binding	A transcription regulator activity that modulates transcription of gene sets via selective and non-covalent binding to a specific double-stranded genomic DNA sequence (sometimes referred to as a motif) within a cis-regulatory region. Regulatory regions include promoters (proximal and distal) and enhancers. Genes are transcriptional units, and include bacterial operons.	IBA	GO:0003676	DNA-binding transcription factor activity
TraesCS1A03G0068300	TraesCS1A03G0068300.1	GO:0003700	molecular_function	DNA binding	A transcription regulator activity that modulates transcription of gene sets via selective and non-covalent binding to a specific double-stranded genomic DNA sequence (sometimes referred to as a motif) within a cis-regulatory region. Regulatory regions include promoters (proximal and distal) and enhancers. Genes are transcriptional units, and include bacterial operons.	IBA	GO:0003677	DNA-binding transcription factor activity
TraesCS1A03G0068300	TraesCS1A03G0068300.1	GO:0003700	molecular_function	biosynthetic process	A transcription regulator activity that modulates transcription of gene sets via selective and non-covalent binding to a specific double-stranded genomic DNA sequence (sometimes referred to as a motif) within a cis-regulatory region. Regulatory regions include promoters (proximal and distal) and enhancers. Genes are transcriptional units, and include bacterial operons.	IBA	GO:0009058	DNA-binding transcription factor activity
TraesCS1A03G0068300	TraesCS1A03G0068300.1	GO:0003700	molecular_function	nucleobase-containing compound metabolic process	A transcription regulator activity that modulates transcription of gene sets via selective and non-covalent binding to a specific double-stranded genomic DNA sequence (sometimes referred to as a motif) within a cis-regulatory region. Regulatory regions include promoters (proximal and distal) and enhancers. Genes are transcriptional units, and include bacterial operons.	IBA	GO:0006139	DNA-binding transcription factor activity
TraesCS1A03G0068300	TraesCS1A03G0068300.1	GO:0043565	molecular_function	cellular_component	Binding to DNA of a specific nucleotide composition, e.g. GC-rich DNA binding, or with a specific sequence motif or type of DNA e.g. promotor binding or rDNA binding.	IBA	GO:0005575	sequence-specific DNA binding
TraesCS1A03G0068300	TraesCS1A03G0068300.1	GO:0043565	molecular_function	intracellular anatomical structure	Binding to DNA of a specific nucleotide composition, e.g. GC-rich DNA binding, or with a specific sequence motif or type of DNA e.g. promotor binding or rDNA binding.	IBA	GO:0005622	sequence-specific DNA binding
TraesCS1A03G0068300	TraesCS1A03G0068300.1	GO:0043565	molecular_function	nucleus	Binding to DNA of a specific nucleotide composition, e.g. GC-rich DNA binding, or with a specific sequence motif or type of DNA e.g. promotor binding or rDNA binding.	IBA	GO:0005634	sequence-specific DNA binding
TraesCS1A03G0068300	TraesCS1A03G0068300.1	GO:0043565	molecular_function	molecular_function	Binding to DNA of a specific nucleotide composition, e.g. GC-rich DNA binding, or with a specific sequence motif or type of DNA e.g. promotor binding or rDNA binding.	IBA	GO:0003674	sequence-specific DNA binding
TraesCS1A03G0068300	TraesCS1A03G0068300.1	GO:0043565	molecular_function	biological_process	Binding to DNA of a specific nucleotide composition, e.g. GC-rich DNA binding, or with a specific sequence motif or type of DNA e.g. promotor binding or rDNA binding.	IBA	GO:0008150	sequence-specific DNA binding
TraesCS1A03G0068300	TraesCS1A03G0068300.1	GO:0043565	molecular_function	cellular process	Binding to DNA of a specific nucleotide composition, e.g. GC-rich DNA binding, or with a specific sequence motif or type of DNA e.g. promotor binding or rDNA binding.	IBA	GO:0009987	sequence-specific DNA binding
TraesCS1A03G0068300	TraesCS1A03G0068300.1	GO:0043565	molecular_function	metabolic process	Binding to DNA of a specific nucleotide composition, e.g. GC-rich DNA binding, or with a specific sequence motif or type of DNA e.g. promotor binding or rDNA binding.	IBA	GO:0008152	sequence-specific DNA binding
TraesCS1A03G0068300	TraesCS1A03G0068300.1	GO:0043565	molecular_function	DNA-binding transcription factor activity	Binding to DNA of a specific nucleotide composition, e.g. GC-rich DNA binding, or with a specific sequence motif or type of DNA e.g. promotor binding or rDNA binding.	IBA	GO:0003700	sequence-specific DNA binding
TraesCS1A03G0068300	TraesCS1A03G0068300.1	GO:0043565	molecular_function	transcription regulator activity	Binding to DNA of a specific nucleotide composition, e.g. GC-rich DNA binding, or with a specific sequence motif or type of DNA e.g. promotor binding or rDNA binding.	IBA	GO:0140110	sequence-specific DNA binding
TraesCS1A03G0068300	TraesCS1A03G0068300.1	GO:0043565	molecular_function	binding	Binding to DNA of a specific nucleotide composition, e.g. GC-rich DNA binding, or with a specific sequence motif or type of DNA e.g. promotor binding or rDNA binding.	IBA	GO:0005488	sequence-specific DNA binding
TraesCS1A03G0068300	TraesCS1A03G0068300.1	GO:0043565	molecular_function	nucleic acid binding	Binding to DNA of a specific nucleotide composition, e.g. GC-rich DNA binding, or with a specific sequence motif or type of DNA e.g. promotor binding or rDNA binding.	IBA	GO:0003676	sequence-specific DNA binding
TraesCS1A03G0068300	TraesCS1A03G0068300.1	GO:0043565	molecular_function	DNA binding	Binding to DNA of a specific nucleotide composition, e.g. GC-rich DNA binding, or with a specific sequence motif or type of DNA e.g. promotor binding or rDNA binding.	IBA	GO:0003677	sequence-specific DNA binding
TraesCS1A03G0068300	TraesCS1A03G0068300.1	GO:0043565	molecular_function	biosynthetic process	Binding to DNA of a specific nucleotide composition, e.g. GC-rich DNA binding, or with a specific sequence motif or type of DNA e.g. promotor binding or rDNA binding.	IBA	GO:0009058	sequence-specific DNA binding
TraesCS1A03G0068300	TraesCS1A03G0068300.1	GO:0043565	molecular_function	nucleobase-containing compound metabolic process	Binding to DNA of a specific nucleotide composition, e.g. GC-rich DNA binding, or with a specific sequence motif or type of DNA e.g. promotor binding or rDNA binding.	IBA	GO:0006139	sequence-specific DNA binding
TraesCS1A03G0068300	TraesCS1A03G0068300.1	GO:0006355	biological_process	cellular_component	Any process that modulates the frequency, rate or extent of cellular DNA-templated transcription.	IBA	GO:0005575	regulation of DNA-templated transcription
TraesCS1A03G0068300	TraesCS1A03G0068300.1	GO:0006355	biological_process	intracellular anatomical structure	Any process that modulates the frequency, rate or extent of cellular DNA-templated transcription.	IBA	GO:0005622	regulation of DNA-templated transcription
TraesCS1A03G0068300	TraesCS1A03G0068300.1	GO:0006355	biological_process	nucleus	Any process that modulates the frequency, rate or extent of cellular DNA-templated transcription.	IBA	GO:0005634	regulation of DNA-templated transcription
TraesCS1A03G0068300	TraesCS1A03G0068300.1	GO:0006355	biological_process	molecular_function	Any process that modulates the frequency, rate or extent of cellular DNA-templated transcription.	IBA	GO:0003674	regulation of DNA-templated transcription
TraesCS1A03G0068300	TraesCS1A03G0068300.1	GO:0006355	biological_process	biological_process	Any process that modulates the frequency, rate or extent of cellular DNA-templated transcription.	IBA	GO:0008150	regulation of DNA-templated transcription
TraesCS1A03G0068300	TraesCS1A03G0068300.1	GO:0006355	biological_process	cellular process	Any process that modulates the frequency, rate or extent of cellular DNA-templated transcription.	IBA	GO:0009987	regulation of DNA-templated transcription
TraesCS1A03G0068300	TraesCS1A03G0068300.1	GO:0006355	biological_process	metabolic process	Any process that modulates the frequency, rate or extent of cellular DNA-templated transcription.	IBA	GO:0008152	regulation of DNA-templated transcription
TraesCS1A03G0068300	TraesCS1A03G0068300.1	GO:0006355	biological_process	DNA-binding transcription factor activity	Any process that modulates the frequency, rate or extent of cellular DNA-templated transcription.	IBA	GO:0003700	regulation of DNA-templated transcription
TraesCS1A03G0068300	TraesCS1A03G0068300.1	GO:0006355	biological_process	transcription regulator activity	Any process that modulates the frequency, rate or extent of cellular DNA-templated transcription.	IBA	GO:0140110	regulation of DNA-templated transcription
TraesCS1A03G0068300	TraesCS1A03G0068300.1	GO:0006355	biological_process	binding	Any process that modulates the frequency, rate or extent of cellular DNA-templated transcription.	IBA	GO:0005488	regulation of DNA-templated transcription
TraesCS1A03G0068300	TraesCS1A03G0068300.1	GO:0006355	biological_process	nucleic acid binding	Any process that modulates the frequency, rate or extent of cellular DNA-templated transcription.	IBA	GO:0003676	regulation of DNA-templated transcription
TraesCS1A03G0068300	TraesCS1A03G0068300.1	GO:0006355	biological_process	DNA binding	Any process that modulates the frequency, rate or extent of cellular DNA-templated transcription.	IBA	GO:0003677	regulation of DNA-templated transcription
TraesCS1A03G0068300	TraesCS1A03G0068300.1	GO:0006355	biological_process	biosynthetic process	Any process that modulates the frequency, rate or extent of cellular DNA-templated transcription.	IBA	GO:0009058	regulation of DNA-templated transcription
TraesCS1A03G0068300	TraesCS1A03G0068300.1	GO:0006355	biological_process	nucleobase-containing compound metabolic process	Any process that modulates the frequency, rate or extent of cellular DNA-templated transcription.	IBA	GO:0006139	regulation of DNA-templated transcription
TraesCS1A03G0068500	TraesCS1A03G0068500.1	GO:0005634	cellular_component	cellular_component	A membrane-bounded organelle of eukaryotic cells in which chromosomes are housed and replicated. In most cells, the nucleus contains all of the cell's chromosomes except the organellar chromosomes, and is the site of RNA synthesis and processing. In some species, or in specialized cell types, RNA metabolism or DNA replication may be absent.	IBA	GO:0005575	nucleus
TraesCS1A03G0068500	TraesCS1A03G0068500.1	GO:0005634	cellular_component	intracellular anatomical structure	A membrane-bounded organelle of eukaryotic cells in which chromosomes are housed and replicated. In most cells, the nucleus contains all of the cell's chromosomes except the organellar chromosomes, and is the site of RNA synthesis and processing. In some species, or in specialized cell types, RNA metabolism or DNA replication may be absent.	IBA	GO:0005622	nucleus
TraesCS1A03G0068500	TraesCS1A03G0068500.1	GO:0005634	cellular_component	nucleus	A membrane-bounded organelle of eukaryotic cells in which chromosomes are housed and replicated. In most cells, the nucleus contains all of the cell's chromosomes except the organellar chromosomes, and is the site of RNA synthesis and processing. In some species, or in specialized cell types, RNA metabolism or DNA replication may be absent.	IBA	GO:0005634	nucleus
TraesCS1A03G0068500	TraesCS1A03G0068500.1	GO:0005634	cellular_component	molecular_function	A membrane-bounded organelle of eukaryotic cells in which chromosomes are housed and replicated. In most cells, the nucleus contains all of the cell's chromosomes except the organellar chromosomes, and is the site of RNA synthesis and processing. In some species, or in specialized cell types, RNA metabolism or DNA replication may be absent.	IBA	GO:0003674	nucleus
TraesCS1A03G0068500	TraesCS1A03G0068500.1	GO:0005634	cellular_component	biological_process	A membrane-bounded organelle of eukaryotic cells in which chromosomes are housed and replicated. In most cells, the nucleus contains all of the cell's chromosomes except the organellar chromosomes, and is the site of RNA synthesis and processing. In some species, or in specialized cell types, RNA metabolism or DNA replication may be absent.	IBA	GO:0008150	nucleus
TraesCS1A03G0068500	TraesCS1A03G0068500.1	GO:0005634	cellular_component	cellular process	A membrane-bounded organelle of eukaryotic cells in which chromosomes are housed and replicated. In most cells, the nucleus contains all of the cell's chromosomes except the organellar chromosomes, and is the site of RNA synthesis and processing. In some species, or in specialized cell types, RNA metabolism or DNA replication may be absent.	IBA	GO:0009987	nucleus
TraesCS1A03G0068500	TraesCS1A03G0068500.1	GO:0005634	cellular_component	metabolic process	A membrane-bounded organelle of eukaryotic cells in which chromosomes are housed and replicated. In most cells, the nucleus contains all of the cell's chromosomes except the organellar chromosomes, and is the site of RNA synthesis and processing. In some species, or in specialized cell types, RNA metabolism or DNA replication may be absent.	IBA	GO:0008152	nucleus
TraesCS1A03G0068500	TraesCS1A03G0068500.1	GO:0005634	cellular_component	DNA-binding transcription factor activity	A membrane-bounded organelle of eukaryotic cells in which chromosomes are housed and replicated. In most cells, the nucleus contains all of the cell's chromosomes except the organellar chromosomes, and is the site of RNA synthesis and processing. In some species, or in specialized cell types, RNA metabolism or DNA replication may be absent.	IBA	GO:0003700	nucleus
TraesCS1A03G0068500	TraesCS1A03G0068500.1	GO:0005634	cellular_component	transcription regulator activity	A membrane-bounded organelle of eukaryotic cells in which chromosomes are housed and replicated. In most cells, the nucleus contains all of the cell's chromosomes except the organellar chromosomes, and is the site of RNA synthesis and processing. In some species, or in specialized cell types, RNA metabolism or DNA replication may be absent.	IBA	GO:0140110	nucleus
TraesCS1A03G0068500	TraesCS1A03G0068500.1	GO:0005634	cellular_component	binding	A membrane-bounded organelle of eukaryotic cells in which chromosomes are housed and replicated. In most cells, the nucleus contains all of the cell's chromosomes except the organellar chromosomes, and is the site of RNA synthesis and processing. In some species, or in specialized cell types, RNA metabolism or DNA replication may be absent.	IBA	GO:0005488	nucleus
TraesCS1A03G0068500	TraesCS1A03G0068500.1	GO:0005634	cellular_component	nucleic acid binding	A membrane-bounded organelle of eukaryotic cells in which chromosomes are housed and replicated. In most cells, the nucleus contains all of the cell's chromosomes except the organellar chromosomes, and is the site of RNA synthesis and processing. In some species, or in specialized cell types, RNA metabolism or DNA replication may be absent.	IBA	GO:0003676	nucleus
TraesCS1A03G0068500	TraesCS1A03G0068500.1	GO:0005634	cellular_component	DNA binding	A membrane-bounded organelle of eukaryotic cells in which chromosomes are housed and replicated. In most cells, the nucleus contains all of the cell's chromosomes except the organellar chromosomes, and is the site of RNA synthesis and processing. In some species, or in specialized cell types, RNA metabolism or DNA replication may be absent.	IBA	GO:0003677	nucleus
TraesCS1A03G0068500	TraesCS1A03G0068500.1	GO:0005634	cellular_component	biosynthetic process	A membrane-bounded organelle of eukaryotic cells in which chromosomes are housed and replicated. In most cells, the nucleus contains all of the cell's chromosomes except the organellar chromosomes, and is the site of RNA synthesis and processing. In some species, or in specialized cell types, RNA metabolism or DNA replication may be absent.	IBA	GO:0009058	nucleus
TraesCS1A03G0068500	TraesCS1A03G0068500.1	GO:0005634	cellular_component	nucleobase-containing compound metabolic process	A membrane-bounded organelle of eukaryotic cells in which chromosomes are housed and replicated. In most cells, the nucleus contains all of the cell's chromosomes except the organellar chromosomes, and is the site of RNA synthesis and processing. In some species, or in specialized cell types, RNA metabolism or DNA replication may be absent.	IBA	GO:0006139	nucleus
TraesCS1A03G0068500	TraesCS1A03G0068500.1	GO:0003700	molecular_function	cellular_component	A transcription regulator activity that modulates transcription of gene sets via selective and non-covalent binding to a specific double-stranded genomic DNA sequence (sometimes referred to as a motif) within a cis-regulatory region. Regulatory regions include promoters (proximal and distal) and enhancers. Genes are transcriptional units, and include bacterial operons.	IBA	GO:0005575	DNA-binding transcription factor activity
TraesCS1A03G0068500	TraesCS1A03G0068500.1	GO:0003700	molecular_function	intracellular anatomical structure	A transcription regulator activity that modulates transcription of gene sets via selective and non-covalent binding to a specific double-stranded genomic DNA sequence (sometimes referred to as a motif) within a cis-regulatory region. Regulatory regions include promoters (proximal and distal) and enhancers. Genes are transcriptional units, and include bacterial operons.	IBA	GO:0005622	DNA-binding transcription factor activity
TraesCS1A03G0068500	TraesCS1A03G0068500.1	GO:0003700	molecular_function	nucleus	A transcription regulator activity that modulates transcription of gene sets via selective and non-covalent binding to a specific double-stranded genomic DNA sequence (sometimes referred to as a motif) within a cis-regulatory region. Regulatory regions include promoters (proximal and distal) and enhancers. Genes are transcriptional units, and include bacterial operons.	IBA	GO:0005634	DNA-binding transcription factor activity
TraesCS1A03G0068500	TraesCS1A03G0068500.1	GO:0003700	molecular_function	molecular_function	A transcription regulator activity that modulates transcription of gene sets via selective and non-covalent binding to a specific double-stranded genomic DNA sequence (sometimes referred to as a motif) within a cis-regulatory region. Regulatory regions include promoters (proximal and distal) and enhancers. Genes are transcriptional units, and include bacterial operons.	IBA	GO:0003674	DNA-binding transcription factor activity
TraesCS1A03G0068500	TraesCS1A03G0068500.1	GO:0003700	molecular_function	biological_process	A transcription regulator activity that modulates transcription of gene sets via selective and non-covalent binding to a specific double-stranded genomic DNA sequence (sometimes referred to as a motif) within a cis-regulatory region. Regulatory regions include promoters (proximal and distal) and enhancers. Genes are transcriptional units, and include bacterial operons.	IBA	GO:0008150	DNA-binding transcription factor activity
TraesCS1A03G0068500	TraesCS1A03G0068500.1	GO:0003700	molecular_function	cellular process	A transcription regulator activity that modulates transcription of gene sets via selective and non-covalent binding to a specific double-stranded genomic DNA sequence (sometimes referred to as a motif) within a cis-regulatory region. Regulatory regions include promoters (proximal and distal) and enhancers. Genes are transcriptional units, and include bacterial operons.	IBA	GO:0009987	DNA-binding transcription factor activity
TraesCS1A03G0068500	TraesCS1A03G0068500.1	GO:0003700	molecular_function	metabolic process	A transcription regulator activity that modulates transcription of gene sets via selective and non-covalent binding to a specific double-stranded genomic DNA sequence (sometimes referred to as a motif) within a cis-regulatory region. Regulatory regions include promoters (proximal and distal) and enhancers. Genes are transcriptional units, and include bacterial operons.	IBA	GO:0008152	DNA-binding transcription factor activity
TraesCS1A03G0068500	TraesCS1A03G0068500.1	GO:0003700	molecular_function	DNA-binding transcription factor activity	A transcription regulator activity that modulates transcription of gene sets via selective and non-covalent binding to a specific double-stranded genomic DNA sequence (sometimes referred to as a motif) within a cis-regulatory region. Regulatory regions include promoters (proximal and distal) and enhancers. Genes are transcriptional units, and include bacterial operons.	IBA	GO:0003700	DNA-binding transcription factor activity
TraesCS1A03G0068500	TraesCS1A03G0068500.1	GO:0003700	molecular_function	transcription regulator activity	A transcription regulator activity that modulates transcription of gene sets via selective and non-covalent binding to a specific double-stranded genomic DNA sequence (sometimes referred to as a motif) within a cis-regulatory region. Regulatory regions include promoters (proximal and distal) and enhancers. Genes are transcriptional units, and include bacterial operons.	IBA	GO:0140110	DNA-binding transcription factor activity
TraesCS1A03G0068500	TraesCS1A03G0068500.1	GO:0003700	molecular_function	binding	A transcription regulator activity that modulates transcription of gene sets via selective and non-covalent binding to a specific double-stranded genomic DNA sequence (sometimes referred to as a motif) within a cis-regulatory region. Regulatory regions include promoters (proximal and distal) and enhancers. Genes are transcriptional units, and include bacterial operons.	IBA	GO:0005488	DNA-binding transcription factor activity
TraesCS1A03G0068500	TraesCS1A03G0068500.1	GO:0003700	molecular_function	nucleic acid binding	A transcription regulator activity that modulates transcription of gene sets via selective and non-covalent binding to a specific double-stranded genomic DNA sequence (sometimes referred to as a motif) within a cis-regulatory region. Regulatory regions include promoters (proximal and distal) and enhancers. Genes are transcriptional units, and include bacterial operons.	IBA	GO:0003676	DNA-binding transcription factor activity
TraesCS1A03G0068500	TraesCS1A03G0068500.1	GO:0003700	molecular_function	DNA binding	A transcription regulator activity that modulates transcription of gene sets via selective and non-covalent binding to a specific double-stranded genomic DNA sequence (sometimes referred to as a motif) within a cis-regulatory region. Regulatory regions include promoters (proximal and distal) and enhancers. Genes are transcriptional units, and include bacterial operons.	IBA	GO:0003677	DNA-binding transcription factor activity
TraesCS1A03G0068500	TraesCS1A03G0068500.1	GO:0003700	molecular_function	biosynthetic process	A transcription regulator activity that modulates transcription of gene sets via selective and non-covalent binding to a specific double-stranded genomic DNA sequence (sometimes referred to as a motif) within a cis-regulatory region. Regulatory regions include promoters (proximal and distal) and enhancers. Genes are transcriptional units, and include bacterial operons.	IBA	GO:0009058	DNA-binding transcription factor activity
TraesCS1A03G0068500	TraesCS1A03G0068500.1	GO:0003700	molecular_function	nucleobase-containing compound metabolic process	A transcription regulator activity that modulates transcription of gene sets via selective and non-covalent binding to a specific double-stranded genomic DNA sequence (sometimes referred to as a motif) within a cis-regulatory region. Regulatory regions include promoters (proximal and distal) and enhancers. Genes are transcriptional units, and include bacterial operons.	IBA	GO:0006139	DNA-binding transcription factor activity
TraesCS1A03G0068500	TraesCS1A03G0068500.1	GO:0043565	molecular_function	cellular_component	Binding to DNA of a specific nucleotide composition, e.g. GC-rich DNA binding, or with a specific sequence motif or type of DNA e.g. promotor binding or rDNA binding.	IBA	GO:0005575	sequence-specific DNA binding
TraesCS1A03G0068500	TraesCS1A03G0068500.1	GO:0043565	molecular_function	intracellular anatomical structure	Binding to DNA of a specific nucleotide composition, e.g. GC-rich DNA binding, or with a specific sequence motif or type of DNA e.g. promotor binding or rDNA binding.	IBA	GO:0005622	sequence-specific DNA binding
TraesCS1A03G0068500	TraesCS1A03G0068500.1	GO:0043565	molecular_function	nucleus	Binding to DNA of a specific nucleotide composition, e.g. GC-rich DNA binding, or with a specific sequence motif or type of DNA e.g. promotor binding or rDNA binding.	IBA	GO:0005634	sequence-specific DNA binding
TraesCS1A03G0068500	TraesCS1A03G0068500.1	GO:0043565	molecular_function	molecular_function	Binding to DNA of a specific nucleotide composition, e.g. GC-rich DNA binding, or with a specific sequence motif or type of DNA e.g. promotor binding or rDNA binding.	IBA	GO:0003674	sequence-specific DNA binding
TraesCS1A03G0068500	TraesCS1A03G0068500.1	GO:0043565	molecular_function	biological_process	Binding to DNA of a specific nucleotide composition, e.g. GC-rich DNA binding, or with a specific sequence motif or type of DNA e.g. promotor binding or rDNA binding.	IBA	GO:0008150	sequence-specific DNA binding
TraesCS1A03G0068500	TraesCS1A03G0068500.1	GO:0043565	molecular_function	cellular process	Binding to DNA of a specific nucleotide composition, e.g. GC-rich DNA binding, or with a specific sequence motif or type of DNA e.g. promotor binding or rDNA binding.	IBA	GO:0009987	sequence-specific DNA binding
TraesCS1A03G0068500	TraesCS1A03G0068500.1	GO:0043565	molecular_function	metabolic process	Binding to DNA of a specific nucleotide composition, e.g. GC-rich DNA binding, or with a specific sequence motif or type of DNA e.g. promotor binding or rDNA binding.	IBA	GO:0008152	sequence-specific DNA binding
TraesCS1A03G0068500	TraesCS1A03G0068500.1	GO:0043565	molecular_function	DNA-binding transcription factor activity	Binding to DNA of a specific nucleotide composition, e.g. GC-rich DNA binding, or with a specific sequence motif or type of DNA e.g. promotor binding or rDNA binding.	IBA	GO:0003700	sequence-specific DNA binding
TraesCS1A03G0068500	TraesCS1A03G0068500.1	GO:0043565	molecular_function	transcription regulator activity	Binding to DNA of a specific nucleotide composition, e.g. GC-rich DNA binding, or with a specific sequence motif or type of DNA e.g. promotor binding or rDNA binding.	IBA	GO:0140110	sequence-specific DNA binding
TraesCS1A03G0068500	TraesCS1A03G0068500.1	GO:0043565	molecular_function	binding	Binding to DNA of a specific nucleotide composition, e.g. GC-rich DNA binding, or with a specific sequence motif or type of DNA e.g. promotor binding or rDNA binding.	IBA	GO:0005488	sequence-specific DNA binding
TraesCS1A03G0068500	TraesCS1A03G0068500.1	GO:0043565	molecular_function	nucleic acid binding	Binding to DNA of a specific nucleotide composition, e.g. GC-rich DNA binding, or with a specific sequence motif or type of DNA e.g. promotor binding or rDNA binding.	IBA	GO:0003676	sequence-specific DNA binding
TraesCS1A03G0068500	TraesCS1A03G0068500.1	GO:0043565	molecular_function	DNA binding	Binding to DNA of a specific nucleotide composition, e.g. GC-rich DNA binding, or with a specific sequence motif or type of DNA e.g. promotor binding or rDNA binding.	IBA	GO:0003677	sequence-specific DNA binding
TraesCS1A03G0068500	TraesCS1A03G0068500.1	GO:0043565	molecular_function	biosynthetic process	Binding to DNA of a specific nucleotide composition, e.g. GC-rich DNA binding, or with a specific sequence motif or type of DNA e.g. promotor binding or rDNA binding.	IBA	GO:0009058	sequence-specific DNA binding
TraesCS1A03G0068500	TraesCS1A03G0068500.1	GO:0043565	molecular_function	nucleobase-containing compound metabolic process	Binding to DNA of a specific nucleotide composition, e.g. GC-rich DNA binding, or with a specific sequence motif or type of DNA e.g. promotor binding or rDNA binding.	IBA	GO:0006139	sequence-specific DNA binding
TraesCS1A03G0068500	TraesCS1A03G0068500.1	GO:0006355	biological_process	cellular_component	Any process that modulates the frequency, rate or extent of cellular DNA-templated transcription.	IBA	GO:0005575	regulation of DNA-templated transcription
TraesCS1A03G0068500	TraesCS1A03G0068500.1	GO:0006355	biological_process	intracellular anatomical structure	Any process that modulates the frequency, rate or extent of cellular DNA-templated transcription.	IBA	GO:0005622	regulation of DNA-templated transcription
TraesCS1A03G0068500	TraesCS1A03G0068500.1	GO:0006355	biological_process	nucleus	Any process that modulates the frequency, rate or extent of cellular DNA-templated transcription.	IBA	GO:0005634	regulation of DNA-templated transcription
TraesCS1A03G0068500	TraesCS1A03G0068500.1	GO:0006355	biological_process	molecular_function	Any process that modulates the frequency, rate or extent of cellular DNA-templated transcription.	IBA	GO:0003674	regulation of DNA-templated transcription
TraesCS1A03G0068500	TraesCS1A03G0068500.1	GO:0006355	biological_process	biological_process	Any process that modulates the frequency, rate or extent of cellular DNA-templated transcription.	IBA	GO:0008150	regulation of DNA-templated transcription
TraesCS1A03G0068500	TraesCS1A03G0068500.1	GO:0006355	biological_process	cellular process	Any process that modulates the frequency, rate or extent of cellular DNA-templated transcription.	IBA	GO:0009987	regulation of DNA-templated transcription
TraesCS1A03G0068500	TraesCS1A03G0068500.1	GO:0006355	biological_process	metabolic process	Any process that modulates the frequency, rate or extent of cellular DNA-templated transcription.	IBA	GO:0008152	regulation of DNA-templated transcription
TraesCS1A03G0068500	TraesCS1A03G0068500.1	GO:0006355	biological_process	DNA-binding transcription factor activity	Any process that modulates the frequency, rate or extent of cellular DNA-templated transcription.	IBA	GO:0003700	regulation of DNA-templated transcription
TraesCS1A03G0068500	TraesCS1A03G0068500.1	GO:0006355	biological_process	transcription regulator activity	Any process that modulates the frequency, rate or extent of cellular DNA-templated transcription.	IBA	GO:0140110	regulation of DNA-templated transcription
TraesCS1A03G0068500	TraesCS1A03G0068500.1	GO:0006355	biological_process	binding	Any process that modulates the frequency, rate or extent of cellular DNA-templated transcription.	IBA	GO:0005488	regulation of DNA-templated transcription
TraesCS1A03G0068500	TraesCS1A03G0068500.1	GO:0006355	biological_process	nucleic acid binding	Any process that modulates the frequency, rate or extent of cellular DNA-templated transcription.	IBA	GO:0003676	regulation of DNA-templated transcription
TraesCS1A03G0068500	TraesCS1A03G0068500.1	GO:0006355	biological_process	DNA binding	Any process that modulates the frequency, rate or extent of cellular DNA-templated transcription.	IBA	GO:0003677	regulation of DNA-templated transcription
TraesCS1A03G0068500	TraesCS1A03G0068500.1	GO:0006355	biological_process	biosynthetic process	Any process that modulates the frequency, rate or extent of cellular DNA-templated transcription.	IBA	GO:0009058	regulation of DNA-templated transcription
TraesCS1A03G0068500	TraesCS1A03G0068500.1	GO:0006355	biological_process	nucleobase-containing compound metabolic process	Any process that modulates the frequency, rate or extent of cellular DNA-templated transcription.	IBA	GO:0006139	regulation of DNA-templated transcription
TraesCS1A03G0554000	TraesCS1A03G0554000.1	GO:0005634	cellular_component	cellular_component	A membrane-bounded organelle of eukaryotic cells in which chromosomes are housed and replicated. In most cells, the nucleus contains all of the cell's chromosomes except the organellar chromosomes, and is the site of RNA synthesis and processing. In some species, or in specialized cell types, RNA metabolism or DNA replication may be absent.	IBA	GO:0005575	nucleus
TraesCS1A03G0554000	TraesCS1A03G0554000.1	GO:0005634	cellular_component	intracellular anatomical structure	A membrane-bounded organelle of eukaryotic cells in which chromosomes are housed and replicated. In most cells, the nucleus contains all of the cell's chromosomes except the organellar chromosomes, and is the site of RNA synthesis and processing. In some species, or in specialized cell types, RNA metabolism or DNA replication may be absent.	IBA	GO:0005622	nucleus
TraesCS1A03G0554000	TraesCS1A03G0554000.1	GO:0005634	cellular_component	nucleus	A membrane-bounded organelle of eukaryotic cells in which chromosomes are housed and replicated. In most cells, the nucleus contains all of the cell's chromosomes except the organellar chromosomes, and is the site of RNA synthesis and processing. In some species, or in specialized cell types, RNA metabolism or DNA replication may be absent.	IBA	GO:0005634	nucleus
TraesCS1A03G0554000	TraesCS1A03G0554000.1	GO:0005634	cellular_component	molecular_function	A membrane-bounded organelle of eukaryotic cells in which chromosomes are housed and replicated. In most cells, the nucleus contains all of the cell's chromosomes except the organellar chromosomes, and is the site of RNA synthesis and processing. In some species, or in specialized cell types, RNA metabolism or DNA replication may be absent.	IBA	GO:0003674	nucleus
TraesCS1A03G0554000	TraesCS1A03G0554000.1	GO:0005634	cellular_component	biological_process	A membrane-bounded organelle of eukaryotic cells in which chromosomes are housed and replicated. In most cells, the nucleus contains all of the cell's chromosomes except the organellar chromosomes, and is the site of RNA synthesis and processing. In some species, or in specialized cell types, RNA metabolism or DNA replication may be absent.	IBA	GO:0008150	nucleus
TraesCS1A03G0554000	TraesCS1A03G0554000.1	GO:0005634	cellular_component	cellular process	A membrane-bounded organelle of eukaryotic cells in which chromosomes are housed and replicated. In most cells, the nucleus contains all of the cell's chromosomes except the organellar chromosomes, and is the site of RNA synthesis and processing. In some species, or in specialized cell types, RNA metabolism or DNA replication may be absent.	IBA	GO:0009987	nucleus
TraesCS1A03G0554000	TraesCS1A03G0554000.1	GO:0005634	cellular_component	metabolic process	A membrane-bounded organelle of eukaryotic cells in which chromosomes are housed and replicated. In most cells, the nucleus contains all of the cell's chromosomes except the organellar chromosomes, and is the site of RNA synthesis and processing. In some species, or in specialized cell types, RNA metabolism or DNA replication may be absent.	IBA	GO:0008152	nucleus
TraesCS1A03G0554000	TraesCS1A03G0554000.1	GO:0005634	cellular_component	DNA-binding transcription factor activity	A membrane-bounded organelle of eukaryotic cells in which chromosomes are housed and replicated. In most cells, the nucleus contains all of the cell's chromosomes except the organellar chromosomes, and is the site of RNA synthesis and processing. In some species, or in specialized cell types, RNA metabolism or DNA replication may be absent.	IBA	GO:0003700	nucleus
TraesCS1A03G0554000	TraesCS1A03G0554000.1	GO:0005634	cellular_component	transcription regulator activity	A membrane-bounded organelle of eukaryotic cells in which chromosomes are housed and replicated. In most cells, the nucleus contains all of the cell's chromosomes except the organellar chromosomes, and is the site of RNA synthesis and processing. In some species, or in specialized cell types, RNA metabolism or DNA replication may be absent.	IBA	GO:0140110	nucleus
TraesCS1A03G0554000	TraesCS1A03G0554000.1	GO:0005634	cellular_component	binding	A membrane-bounded organelle of eukaryotic cells in which chromosomes are housed and replicated. In most cells, the nucleus contains all of the cell's chromosomes except the organellar chromosomes, and is the site of RNA synthesis and processing. In some species, or in specialized cell types, RNA metabolism or DNA replication may be absent.	IBA	GO:0005488	nucleus
TraesCS1A03G0554000	TraesCS1A03G0554000.1	GO:0005634	cellular_component	nucleic acid binding	A membrane-bounded organelle of eukaryotic cells in which chromosomes are housed and replicated. In most cells, the nucleus contains all of the cell's chromosomes except the organellar chromosomes, and is the site of RNA synthesis and processing. In some species, or in specialized cell types, RNA metabolism or DNA replication may be absent.	IBA	GO:0003676	nucleus
TraesCS1A03G0554000	TraesCS1A03G0554000.1	GO:0005634	cellular_component	DNA binding	A membrane-bounded organelle of eukaryotic cells in which chromosomes are housed and replicated. In most cells, the nucleus contains all of the cell's chromosomes except the organellar chromosomes, and is the site of RNA synthesis and processing. In some species, or in specialized cell types, RNA metabolism or DNA replication may be absent.	IBA	GO:0003677	nucleus
TraesCS1A03G0554000	TraesCS1A03G0554000.1	GO:0005634	cellular_component	biosynthetic process	A membrane-bounded organelle of eukaryotic cells in which chromosomes are housed and replicated. In most cells, the nucleus contains all of the cell's chromosomes except the organellar chromosomes, and is the site of RNA synthesis and processing. In some species, or in specialized cell types, RNA metabolism or DNA replication may be absent.	IBA	GO:0009058	nucleus
TraesCS1A03G0554000	TraesCS1A03G0554000.1	GO:0005634	cellular_component	nucleobase-containing compound metabolic process	A membrane-bounded organelle of eukaryotic cells in which chromosomes are housed and replicated. In most cells, the nucleus contains all of the cell's chromosomes except the organellar chromosomes, and is the site of RNA synthesis and processing. In some species, or in specialized cell types, RNA metabolism or DNA replication may be absent.	IBA	GO:0006139	nucleus
TraesCS1A03G0554000	TraesCS1A03G0554000.1	GO:0003700	molecular_function	cellular_component	A transcription regulator activity that modulates transcription of gene sets via selective and non-covalent binding to a specific double-stranded genomic DNA sequence (sometimes referred to as a motif) within a cis-regulatory region. Regulatory regions include promoters (proximal and distal) and enhancers. Genes are transcriptional units, and include bacterial operons.	IBA	GO:0005575	DNA-binding transcription factor activity
TraesCS1A03G0554000	TraesCS1A03G0554000.1	GO:0003700	molecular_function	intracellular anatomical structure	A transcription regulator activity that modulates transcription of gene sets via selective and non-covalent binding to a specific double-stranded genomic DNA sequence (sometimes referred to as a motif) within a cis-regulatory region. Regulatory regions include promoters (proximal and distal) and enhancers. Genes are transcriptional units, and include bacterial operons.	IBA	GO:0005622	DNA-binding transcription factor activity
TraesCS1A03G0554000	TraesCS1A03G0554000.1	GO:0003700	molecular_function	nucleus	A transcription regulator activity that modulates transcription of gene sets via selective and non-covalent binding to a specific double-stranded genomic DNA sequence (sometimes referred to as a motif) within a cis-regulatory region. Regulatory regions include promoters (proximal and distal) and enhancers. Genes are transcriptional units, and include bacterial operons.	IBA	GO:0005634	DNA-binding transcription factor activity
TraesCS1A03G0554000	TraesCS1A03G0554000.1	GO:0003700	molecular_function	molecular_function	A transcription regulator activity that modulates transcription of gene sets via selective and non-covalent binding to a specific double-stranded genomic DNA sequence (sometimes referred to as a motif) within a cis-regulatory region. Regulatory regions include promoters (proximal and distal) and enhancers. Genes are transcriptional units, and include bacterial operons.	IBA	GO:0003674	DNA-binding transcription factor activity
TraesCS1A03G0554000	TraesCS1A03G0554000.1	GO:0003700	molecular_function	biological_process	A transcription regulator activity that modulates transcription of gene sets via selective and non-covalent binding to a specific double-stranded genomic DNA sequence (sometimes referred to as a motif) within a cis-regulatory region. Regulatory regions include promoters (proximal and distal) and enhancers. Genes are transcriptional units, and include bacterial operons.	IBA	GO:0008150	DNA-binding transcription factor activity
TraesCS1A03G0554000	TraesCS1A03G0554000.1	GO:0003700	molecular_function	cellular process	A transcription regulator activity that modulates transcription of gene sets via selective and non-covalent binding to a specific double-stranded genomic DNA sequence (sometimes referred to as a motif) within a cis-regulatory region. Regulatory regions include promoters (proximal and distal) and enhancers. Genes are transcriptional units, and include bacterial operons.	IBA	GO:0009987	DNA-binding transcription factor activity
TraesCS1A03G0554000	TraesCS1A03G0554000.1	GO:0003700	molecular_function	metabolic process	A transcription regulator activity that modulates transcription of gene sets via selective and non-covalent binding to a specific double-stranded genomic DNA sequence (sometimes referred to as a motif) within a cis-regulatory region. Regulatory regions include promoters (proximal and distal) and enhancers. Genes are transcriptional units, and include bacterial operons.	IBA	GO:0008152	DNA-binding transcription factor activity
TraesCS1A03G0554000	TraesCS1A03G0554000.1	GO:0003700	molecular_function	DNA-binding transcription factor activity	A transcription regulator activity that modulates transcription of gene sets via selective and non-covalent binding to a specific double-stranded genomic DNA sequence (sometimes referred to as a motif) within a cis-regulatory region. Regulatory regions include promoters (proximal and distal) and enhancers. Genes are transcriptional units, and include bacterial operons.	IBA	GO:0003700	DNA-binding transcription factor activity
TraesCS1A03G0554000	TraesCS1A03G0554000.1	GO:0003700	molecular_function	transcription regulator activity	A transcription regulator activity that modulates transcription of gene sets via selective and non-covalent binding to a specific double-stranded genomic DNA sequence (sometimes referred to as a motif) within a cis-regulatory region. Regulatory regions include promoters (proximal and distal) and enhancers. Genes are transcriptional units, and include bacterial operons.	IBA	GO:0140110	DNA-binding transcription factor activity
TraesCS1A03G0554000	TraesCS1A03G0554000.1	GO:0003700	molecular_function	binding	A transcription regulator activity that modulates transcription of gene sets via selective and non-covalent binding to a specific double-stranded genomic DNA sequence (sometimes referred to as a motif) within a cis-regulatory region. Regulatory regions include promoters (proximal and distal) and enhancers. Genes are transcriptional units, and include bacterial operons.	IBA	GO:0005488	DNA-binding transcription factor activity
TraesCS1A03G0554000	TraesCS1A03G0554000.1	GO:0003700	molecular_function	nucleic acid binding	A transcription regulator activity that modulates transcription of gene sets via selective and non-covalent binding to a specific double-stranded genomic DNA sequence (sometimes referred to as a motif) within a cis-regulatory region. Regulatory regions include promoters (proximal and distal) and enhancers. Genes are transcriptional units, and include bacterial operons.	IBA	GO:0003676	DNA-binding transcription factor activity
TraesCS1A03G0554000	TraesCS1A03G0554000.1	GO:0003700	molecular_function	DNA binding	A transcription regulator activity that modulates transcription of gene sets via selective and non-covalent binding to a specific double-stranded genomic DNA sequence (sometimes referred to as a motif) within a cis-regulatory region. Regulatory regions include promoters (proximal and distal) and enhancers. Genes are transcriptional units, and include bacterial operons.	IBA	GO:0003677	DNA-binding transcription factor activity
TraesCS1A03G0554000	TraesCS1A03G0554000.1	GO:0003700	molecular_function	biosynthetic process	A transcription regulator activity that modulates transcription of gene sets via selective and non-covalent binding to a specific double-stranded genomic DNA sequence (sometimes referred to as a motif) within a cis-regulatory region. Regulatory regions include promoters (proximal and distal) and enhancers. Genes are transcriptional units, and include bacterial operons.	IBA	GO:0009058	DNA-binding transcription factor activity
TraesCS1A03G0554000	TraesCS1A03G0554000.1	GO:0003700	molecular_function	nucleobase-containing compound metabolic process	A transcription regulator activity that modulates transcription of gene sets via selective and non-covalent binding to a specific double-stranded genomic DNA sequence (sometimes referred to as a motif) within a cis-regulatory region. Regulatory regions include promoters (proximal and distal) and enhancers. Genes are transcriptional units, and include bacterial operons.	IBA	GO:0006139	DNA-binding transcription factor activity
TraesCS1A03G0554000	TraesCS1A03G0554000.1	GO:0043565	molecular_function	cellular_component	Binding to DNA of a specific nucleotide composition, e.g. GC-rich DNA binding, or with a specific sequence motif or type of DNA e.g. promotor binding or rDNA binding.	IBA	GO:0005575	sequence-specific DNA binding
TraesCS1A03G0554000	TraesCS1A03G0554000.1	GO:0043565	molecular_function	intracellular anatomical structure	Binding to DNA of a specific nucleotide composition, e.g. GC-rich DNA binding, or with a specific sequence motif or type of DNA e.g. promotor binding or rDNA binding.	IBA	GO:0005622	sequence-specific DNA binding
TraesCS1A03G0554000	TraesCS1A03G0554000.1	GO:0043565	molecular_function	nucleus	Binding to DNA of a specific nucleotide composition, e.g. GC-rich DNA binding, or with a specific sequence motif or type of DNA e.g. promotor binding or rDNA binding.	IBA	GO:0005634	sequence-specific DNA binding
TraesCS1A03G0554000	TraesCS1A03G0554000.1	GO:0043565	molecular_function	molecular_function	Binding to DNA of a specific nucleotide composition, e.g. GC-rich DNA binding, or with a specific sequence motif or type of DNA e.g. promotor binding or rDNA binding.	IBA	GO:0003674	sequence-specific DNA binding
TraesCS1A03G0554000	TraesCS1A03G0554000.1	GO:0043565	molecular_function	biological_process	Binding to DNA of a specific nucleotide composition, e.g. GC-rich DNA binding, or with a specific sequence motif or type of DNA e.g. promotor binding or rDNA binding.	IBA	GO:0008150	sequence-specific DNA binding
TraesCS1A03G0554000	TraesCS1A03G0554000.1	GO:0043565	molecular_function	cellular process	Binding to DNA of a specific nucleotide composition, e.g. GC-rich DNA binding, or with a specific sequence motif or type of DNA e.g. promotor binding or rDNA binding.	IBA	GO:0009987	sequence-specific DNA binding
TraesCS1A03G0554000	TraesCS1A03G0554000.1	GO:0043565	molecular_function	metabolic process	Binding to DNA of a specific nucleotide composition, e.g. GC-rich DNA binding, or with a specific sequence motif or type of DNA e.g. promotor binding or rDNA binding.	IBA	GO:0008152	sequence-specific DNA binding
TraesCS1A03G0554000	TraesCS1A03G0554000.1	GO:0043565	molecular_function	DNA-binding transcription factor activity	Binding to DNA of a specific nucleotide composition, e.g. GC-rich DNA binding, or with a specific sequence motif or type of DNA e.g. promotor binding or rDNA binding.	IBA	GO:0003700	sequence-specific DNA binding
TraesCS1A03G0554000	TraesCS1A03G0554000.1	GO:0043565	molecular_function	transcription regulator activity	Binding to DNA of a specific nucleotide composition, e.g. GC-rich DNA binding, or with a specific sequence motif or type of DNA e.g. promotor binding or rDNA binding.	IBA	GO:0140110	sequence-specific DNA binding
TraesCS1A03G0554000	TraesCS1A03G0554000.1	GO:0043565	molecular_function	binding	Binding to DNA of a specific nucleotide composition, e.g. GC-rich DNA binding, or with a specific sequence motif or type of DNA e.g. promotor binding or rDNA binding.	IBA	GO:0005488	sequence-specific DNA binding
TraesCS1A03G0554000	TraesCS1A03G0554000.1	GO:0043565	molecular_function	nucleic acid binding	Binding to DNA of a specific nucleotide composition, e.g. GC-rich DNA binding, or with a specific sequence motif or type of DNA e.g. promotor binding or rDNA binding.	IBA	GO:0003676	sequence-specific DNA binding
TraesCS1A03G0554000	TraesCS1A03G0554000.1	GO:0043565	molecular_function	DNA binding	Binding to DNA of a specific nucleotide composition, e.g. GC-rich DNA binding, or with a specific sequence motif or type of DNA e.g. promotor binding or rDNA binding.	IBA	GO:0003677	sequence-specific DNA binding
TraesCS1A03G0554000	TraesCS1A03G0554000.1	GO:0043565	molecular_function	biosynthetic process	Binding to DNA of a specific nucleotide composition, e.g. GC-rich DNA binding, or with a specific sequence motif or type of DNA e.g. promotor binding or rDNA binding.	IBA	GO:0009058	sequence-specific DNA binding
TraesCS1A03G0554000	TraesCS1A03G0554000.1	GO:0043565	molecular_function	nucleobase-containing compound metabolic process	Binding to DNA of a specific nucleotide composition, e.g. GC-rich DNA binding, or with a specific sequence motif or type of DNA e.g. promotor binding or rDNA binding.	IBA	GO:0006139	sequence-specific DNA binding
TraesCS1A03G0554000	TraesCS1A03G0554000.1	GO:0006355	biological_process	cellular_component	Any process that modulates the frequency, rate or extent of cellular DNA-templated transcription.	IBA	GO:0005575	regulation of DNA-templated transcription
TraesCS1A03G0554000	TraesCS1A03G0554000.1	GO:0006355	biological_process	intracellular anatomical structure	Any process that modulates the frequency, rate or extent of cellular DNA-templated transcription.	IBA	GO:0005622	regulation of DNA-templated transcription
TraesCS1A03G0554000	TraesCS1A03G0554000.1	GO:0006355	biological_process	nucleus	Any process that modulates the frequency, rate or extent of cellular DNA-templated transcription.	IBA	GO:0005634	regulation of DNA-templated transcription
TraesCS1A03G0554000	TraesCS1A03G0554000.1	GO:0006355	biological_process	molecular_function	Any process that modulates the frequency, rate or extent of cellular DNA-templated transcription.	IBA	GO:0003674	regulation of DNA-templated transcription
TraesCS1A03G0554000	TraesCS1A03G0554000.1	GO:0006355	biological_process	biological_process	Any process that modulates the frequency, rate or extent of cellular DNA-templated transcription.	IBA	GO:0008150	regulation of DNA-templated transcription
TraesCS1A03G0554000	TraesCS1A03G0554000.1	GO:0006355	biological_process	cellular process	Any process that modulates the frequency, rate or extent of cellular DNA-templated transcription.	IBA	GO:0009987	regulation of DNA-templated transcription
TraesCS1A03G0554000	TraesCS1A03G0554000.1	GO:0006355	biological_process	metabolic process	Any process that modulates the frequency, rate or extent of cellular DNA-templated transcription.	IBA	GO:0008152	regulation of DNA-templated transcription
TraesCS1A03G0554000	TraesCS1A03G0554000.1	GO:0006355	biological_process	DNA-binding transcription factor activity	Any process that modulates the frequency, rate or extent of cellular DNA-templated transcription.	IBA	GO:0003700	regulation of DNA-templated transcription
TraesCS1A03G0554000	TraesCS1A03G0554000.1	GO:0006355	biological_process	transcription regulator activity	Any process that modulates the frequency, rate or extent of cellular DNA-templated transcription.	IBA	GO:0140110	regulation of DNA-templated transcription
TraesCS1A03G0554000	TraesCS1A03G0554000.1	GO:0006355	biological_process	binding	Any process that modulates the frequency, rate or extent of cellular DNA-templated transcription.	IBA	GO:0005488	regulation of DNA-templated transcription
TraesCS1A03G0554000	TraesCS1A03G0554000.1	GO:0006355	biological_process	nucleic acid binding	Any process that modulates the frequency, rate or extent of cellular DNA-templated transcription.	IBA	GO:0003676	regulation of DNA-templated transcription
TraesCS1A03G0554000	TraesCS1A03G0554000.1	GO:0006355	biological_process	DNA binding	Any process that modulates the frequency, rate or extent of cellular DNA-templated transcription.	IBA	GO:0003677	regulation of DNA-templated transcription
TraesCS1A03G0554000	TraesCS1A03G0554000.1	GO:0006355	biological_process	biosynthetic process	Any process that modulates the frequency, rate or extent of cellular DNA-templated transcription.	IBA	GO:0009058	regulation of DNA-templated transcription
TraesCS1A03G0554000	TraesCS1A03G0554000.1	GO:0006355	biological_process	nucleobase-containing compound metabolic process	Any process that modulates the frequency, rate or extent of cellular DNA-templated transcription.	IBA	GO:0006139	regulation of DNA-templated transcription
TraesCS1A03G0755700	TraesCS1A03G0755700.1	GO:0005634	cellular_component	cellular_component	A membrane-bounded organelle of eukaryotic cells in which chromosomes are housed and replicated. In most cells, the nucleus contains all of the cell's chromosomes except the organellar chromosomes, and is the site of RNA synthesis and processing. In some species, or in specialized cell types, RNA metabolism or DNA replication may be absent.	IBA	GO:0005575	nucleus
TraesCS1A03G0755700	TraesCS1A03G0755700.1	GO:0005634	cellular_component	intracellular anatomical structure	A membrane-bounded organelle of eukaryotic cells in which chromosomes are housed and replicated. In most cells, the nucleus contains all of the cell's chromosomes except the organellar chromosomes, and is the site of RNA synthesis and processing. In some species, or in specialized cell types, RNA metabolism or DNA replication may be absent.	IBA	GO:0005622	nucleus
TraesCS1A03G0755700	TraesCS1A03G0755700.1	GO:0005634	cellular_component	nucleus	A membrane-bounded organelle of eukaryotic cells in which chromosomes are housed and replicated. In most cells, the nucleus contains all of the cell's chromosomes except the organellar chromosomes, and is the site of RNA synthesis and processing. In some species, or in specialized cell types, RNA metabolism or DNA replication may be absent.	IBA	GO:0005634	nucleus
TraesCS1A03G0755700	TraesCS1A03G0755700.1	GO:0005634	cellular_component	molecular_function	A membrane-bounded organelle of eukaryotic cells in which chromosomes are housed and replicated. In most cells, the nucleus contains all of the cell's chromosomes except the organellar chromosomes, and is the site of RNA synthesis and processing. In some species, or in specialized cell types, RNA metabolism or DNA replication may be absent.	IBA	GO:0003674	nucleus
TraesCS1A03G0755700	TraesCS1A03G0755700.1	GO:0005634	cellular_component	biological_process	A membrane-bounded organelle of eukaryotic cells in which chromosomes are housed and replicated. In most cells, the nucleus contains all of the cell's chromosomes except the organellar chromosomes, and is the site of RNA synthesis and processing. In some species, or in specialized cell types, RNA metabolism or DNA replication may be absent.	IBA	GO:0008150	nucleus
TraesCS1A03G0755700	TraesCS1A03G0755700.1	GO:0005634	cellular_component	cellular process	A membrane-bounded organelle of eukaryotic cells in which chromosomes are housed and replicated. In most cells, the nucleus contains all of the cell's chromosomes except the organellar chromosomes, and is the site of RNA synthesis and processing. In some species, or in specialized cell types, RNA metabolism or DNA replication may be absent.	IBA	GO:0009987	nucleus
TraesCS1A03G0755700	TraesCS1A03G0755700.1	GO:0005634	cellular_component	metabolic process	A membrane-bounded organelle of eukaryotic cells in which chromosomes are housed and replicated. In most cells, the nucleus contains all of the cell's chromosomes except the organellar chromosomes, and is the site of RNA synthesis and processing. In some species, or in specialized cell types, RNA metabolism or DNA replication may be absent.	IBA	GO:0008152	nucleus
TraesCS1A03G0755700	TraesCS1A03G0755700.1	GO:0005634	cellular_component	DNA-binding transcription factor activity	A membrane-bounded organelle of eukaryotic cells in which chromosomes are housed and replicated. In most cells, the nucleus contains all of the cell's chromosomes except the organellar chromosomes, and is the site of RNA synthesis and processing. In some species, or in specialized cell types, RNA metabolism or DNA replication may be absent.	IBA	GO:0003700	nucleus
TraesCS1A03G0755700	TraesCS1A03G0755700.1	GO:0005634	cellular_component	transcription regulator activity	A membrane-bounded organelle of eukaryotic cells in which chromosomes are housed and replicated. In most cells, the nucleus contains all of the cell's chromosomes except the organellar chromosomes, and is the site of RNA synthesis and processing. In some species, or in specialized cell types, RNA metabolism or DNA replication may be absent.	IBA	GO:0140110	nucleus
TraesCS1A03G0755700	TraesCS1A03G0755700.1	GO:0005634	cellular_component	binding	A membrane-bounded organelle of eukaryotic cells in which chromosomes are housed and replicated. In most cells, the nucleus contains all of the cell's chromosomes except the organellar chromosomes, and is the site of RNA synthesis and processing. In some species, or in specialized cell types, RNA metabolism or DNA replication may be absent.	IBA	GO:0005488	nucleus
TraesCS1A03G0755700	TraesCS1A03G0755700.1	GO:0005634	cellular_component	nucleic acid binding	A membrane-bounded organelle of eukaryotic cells in which chromosomes are housed and replicated. In most cells, the nucleus contains all of the cell's chromosomes except the organellar chromosomes, and is the site of RNA synthesis and processing. In some species, or in specialized cell types, RNA metabolism or DNA replication may be absent.	IBA	GO:0003676	nucleus
TraesCS1A03G0755700	TraesCS1A03G0755700.1	GO:0005634	cellular_component	DNA binding	A membrane-bounded organelle of eukaryotic cells in which chromosomes are housed and replicated. In most cells, the nucleus contains all of the cell's chromosomes except the organellar chromosomes, and is the site of RNA synthesis and processing. In some species, or in specialized cell types, RNA metabolism or DNA replication may be absent.	IBA	GO:0003677	nucleus
TraesCS1A03G0755700	TraesCS1A03G0755700.1	GO:0005634	cellular_component	biosynthetic process	A membrane-bounded organelle of eukaryotic cells in which chromosomes are housed and replicated. In most cells, the nucleus contains all of the cell's chromosomes except the organellar chromosomes, and is the site of RNA synthesis and processing. In some species, or in specialized cell types, RNA metabolism or DNA replication may be absent.	IBA	GO:0009058	nucleus
TraesCS1A03G0755700	TraesCS1A03G0755700.1	GO:0005634	cellular_component	nucleobase-containing compound metabolic process	A membrane-bounded organelle of eukaryotic cells in which chromosomes are housed and replicated. In most cells, the nucleus contains all of the cell's chromosomes except the organellar chromosomes, and is the site of RNA synthesis and processing. In some species, or in specialized cell types, RNA metabolism or DNA replication may be absent.	IBA	GO:0006139	nucleus
TraesCS1A03G0755700	TraesCS1A03G0755700.1	GO:0003700	molecular_function	cellular_component	A transcription regulator activity that modulates transcription of gene sets via selective and non-covalent binding to a specific double-stranded genomic DNA sequence (sometimes referred to as a motif) within a cis-regulatory region. Regulatory regions include promoters (proximal and distal) and enhancers. Genes are transcriptional units, and include bacterial operons.	IBA	GO:0005575	DNA-binding transcription factor activity
TraesCS1A03G0755700	TraesCS1A03G0755700.1	GO:0003700	molecular_function	intracellular anatomical structure	A transcription regulator activity that modulates transcription of gene sets via selective and non-covalent binding to a specific double-stranded genomic DNA sequence (sometimes referred to as a motif) within a cis-regulatory region. Regulatory regions include promoters (proximal and distal) and enhancers. Genes are transcriptional units, and include bacterial operons.	IBA	GO:0005622	DNA-binding transcription factor activity
TraesCS1A03G0755700	TraesCS1A03G0755700.1	GO:0003700	molecular_function	nucleus	A transcription regulator activity that modulates transcription of gene sets via selective and non-covalent binding to a specific double-stranded genomic DNA sequence (sometimes referred to as a motif) within a cis-regulatory region. Regulatory regions include promoters (proximal and distal) and enhancers. Genes are transcriptional units, and include bacterial operons.	IBA	GO:0005634	DNA-binding transcription factor activity
TraesCS1A03G0755700	TraesCS1A03G0755700.1	GO:0003700	molecular_function	molecular_function	A transcription regulator activity that modulates transcription of gene sets via selective and non-covalent binding to a specific double-stranded genomic DNA sequence (sometimes referred to as a motif) within a cis-regulatory region. Regulatory regions include promoters (proximal and distal) and enhancers. Genes are transcriptional units, and include bacterial operons.	IBA	GO:0003674	DNA-binding transcription factor activity
TraesCS1A03G0755700	TraesCS1A03G0755700.1	GO:0003700	molecular_function	biological_process	A transcription regulator activity that modulates transcription of gene sets via selective and non-covalent binding to a specific double-stranded genomic DNA sequence (sometimes referred to as a motif) within a cis-regulatory region. Regulatory regions include promoters (proximal and distal) and enhancers. Genes are transcriptional units, and include bacterial operons.	IBA	GO:0008150	DNA-binding transcription factor activity
TraesCS1A03G0755700	TraesCS1A03G0755700.1	GO:0003700	molecular_function	cellular process	A transcription regulator activity that modulates transcription of gene sets via selective and non-covalent binding to a specific double-stranded genomic DNA sequence (sometimes referred to as a motif) within a cis-regulatory region. Regulatory regions include promoters (proximal and distal) and enhancers. Genes are transcriptional units, and include bacterial operons.	IBA	GO:0009987	DNA-binding transcription factor activity
TraesCS1A03G0755700	TraesCS1A03G0755700.1	GO:0003700	molecular_function	metabolic process	A transcription regulator activity that modulates transcription of gene sets via selective and non-covalent binding to a specific double-stranded genomic DNA sequence (sometimes referred to as a motif) within a cis-regulatory region. Regulatory regions include promoters (proximal and distal) and enhancers. Genes are transcriptional units, and include bacterial operons.	IBA	GO:0008152	DNA-binding transcription factor activity
TraesCS1A03G0755700	TraesCS1A03G0755700.1	GO:0003700	molecular_function	DNA-binding transcription factor activity	A transcription regulator activity that modulates transcription of gene sets via selective and non-covalent binding to a specific double-stranded genomic DNA sequence (sometimes referred to as a motif) within a cis-regulatory region. Regulatory regions include promoters (proximal and distal) and enhancers. Genes are transcriptional units, and include bacterial operons.	IBA	GO:0003700	DNA-binding transcription factor activity
TraesCS1A03G0755700	TraesCS1A03G0755700.1	GO:0003700	molecular_function	transcription regulator activity	A transcription regulator activity that modulates transcription of gene sets via selective and non-covalent binding to a specific double-stranded genomic DNA sequence (sometimes referred to as a motif) within a cis-regulatory region. Regulatory regions include promoters (proximal and distal) and enhancers. Genes are transcriptional units, and include bacterial operons.	IBA	GO:0140110	DNA-binding transcription factor activity
TraesCS1A03G0755700	TraesCS1A03G0755700.1	GO:0003700	molecular_function	binding	A transcription regulator activity that modulates transcription of gene sets via selective and non-covalent binding to a specific double-stranded genomic DNA sequence (sometimes referred to as a motif) within a cis-regulatory region. Regulatory regions include promoters (proximal and distal) and enhancers. Genes are transcriptional units, and include bacterial operons.	IBA	GO:0005488	DNA-binding transcription factor activity
TraesCS1A03G0755700	TraesCS1A03G0755700.1	GO:0003700	molecular_function	nucleic acid binding	A transcription regulator activity that modulates transcription of gene sets via selective and non-covalent binding to a specific double-stranded genomic DNA sequence (sometimes referred to as a motif) within a cis-regulatory region. Regulatory regions include promoters (proximal and distal) and enhancers. Genes are transcriptional units, and include bacterial operons.	IBA	GO:0003676	DNA-binding transcription factor activity
TraesCS1A03G0755700	TraesCS1A03G0755700.1	GO:0003700	molecular_function	DNA binding	A transcription regulator activity that modulates transcription of gene sets via selective and non-covalent binding to a specific double-stranded genomic DNA sequence (sometimes referred to as a motif) within a cis-regulatory region. Regulatory regions include promoters (proximal and distal) and enhancers. Genes are transcriptional units, and include bacterial operons.	IBA	GO:0003677	DNA-binding transcription factor activity
TraesCS1A03G0755700	TraesCS1A03G0755700.1	GO:0003700	molecular_function	biosynthetic process	A transcription regulator activity that modulates transcription of gene sets via selective and non-covalent binding to a specific double-stranded genomic DNA sequence (sometimes referred to as a motif) within a cis-regulatory region. Regulatory regions include promoters (proximal and distal) and enhancers. Genes are transcriptional units, and include bacterial operons.	IBA	GO:0009058	DNA-binding transcription factor activity
TraesCS1A03G0755700	TraesCS1A03G0755700.1	GO:0003700	molecular_function	nucleobase-containing compound metabolic process	A transcription regulator activity that modulates transcription of gene sets via selective and non-covalent binding to a specific double-stranded genomic DNA sequence (sometimes referred to as a motif) within a cis-regulatory region. Regulatory regions include promoters (proximal and distal) and enhancers. Genes are transcriptional units, and include bacterial operons.	IBA	GO:0006139	DNA-binding transcription factor activity
TraesCS1A03G0755700	TraesCS1A03G0755700.1	GO:0043565	molecular_function	cellular_component	Binding to DNA of a specific nucleotide composition, e.g. GC-rich DNA binding, or with a specific sequence motif or type of DNA e.g. promotor binding or rDNA binding.	IBA	GO:0005575	sequence-specific DNA binding
TraesCS1A03G0755700	TraesCS1A03G0755700.1	GO:0043565	molecular_function	intracellular anatomical structure	Binding to DNA of a specific nucleotide composition, e.g. GC-rich DNA binding, or with a specific sequence motif or type of DNA e.g. promotor binding or rDNA binding.	IBA	GO:0005622	sequence-specific DNA binding
TraesCS1A03G0755700	TraesCS1A03G0755700.1	GO:0043565	molecular_function	nucleus	Binding to DNA of a specific nucleotide composition, e.g. GC-rich DNA binding, or with a specific sequence motif or type of DNA e.g. promotor binding or rDNA binding.	IBA	GO:0005634	sequence-specific DNA binding
TraesCS1A03G0755700	TraesCS1A03G0755700.1	GO:0043565	molecular_function	molecular_function	Binding to DNA of a specific nucleotide composition, e.g. GC-rich DNA binding, or with a specific sequence motif or type of DNA e.g. promotor binding or rDNA binding.	IBA	GO:0003674	sequence-specific DNA binding
TraesCS1A03G0755700	TraesCS1A03G0755700.1	GO:0043565	molecular_function	biological_process	Binding to DNA of a specific nucleotide composition, e.g. GC-rich DNA binding, or with a specific sequence motif or type of DNA e.g. promotor binding or rDNA binding.	IBA	GO:0008150	sequence-specific DNA binding
TraesCS1A03G0755700	TraesCS1A03G0755700.1	GO:0043565	molecular_function	cellular process	Binding to DNA of a specific nucleotide composition, e.g. GC-rich DNA binding, or with a specific sequence motif or type of DNA e.g. promotor binding or rDNA binding.	IBA	GO:0009987	sequence-specific DNA binding
TraesCS1A03G0755700	TraesCS1A03G0755700.1	GO:0043565	molecular_function	metabolic process	Binding to DNA of a specific nucleotide composition, e.g. GC-rich DNA binding, or with a specific sequence motif or type of DNA e.g. promotor binding or rDNA binding.	IBA	GO:0008152	sequence-specific DNA binding
TraesCS1A03G0755700	TraesCS1A03G0755700.1	GO:0043565	molecular_function	DNA-binding transcription factor activity	Binding to DNA of a specific nucleotide composition, e.g. GC-rich DNA binding, or with a specific sequence motif or type of DNA e.g. promotor binding or rDNA binding.	IBA	GO:0003700	sequence-specific DNA binding
TraesCS1A03G0755700	TraesCS1A03G0755700.1	GO:0043565	molecular_function	transcription regulator activity	Binding to DNA of a specific nucleotide composition, e.g. GC-rich DNA binding, or with a specific sequence motif or type of DNA e.g. promotor binding or rDNA binding.	IBA	GO:0140110	sequence-specific DNA binding
TraesCS1A03G0755700	TraesCS1A03G0755700.1	GO:0043565	molecular_function	binding	Binding to DNA of a specific nucleotide composition, e.g. GC-rich DNA binding, or with a specific sequence motif or type of DNA e.g. promotor binding or rDNA binding.	IBA	GO:0005488	sequence-specific DNA binding
TraesCS1A03G0755700	TraesCS1A03G0755700.1	GO:0043565	molecular_function	nucleic acid binding	Binding to DNA of a specific nucleotide composition, e.g. GC-rich DNA binding, or with a specific sequence motif or type of DNA e.g. promotor binding or rDNA binding.	IBA	GO:0003676	sequence-specific DNA binding
TraesCS1A03G0755700	TraesCS1A03G0755700.1	GO:0043565	molecular_function	DNA binding	Binding to DNA of a specific nucleotide composition, e.g. GC-rich DNA binding, or with a specific sequence motif or type of DNA e.g. promotor binding or rDNA binding.	IBA	GO:0003677	sequence-specific DNA binding
TraesCS1A03G0755700	TraesCS1A03G0755700.1	GO:0043565	molecular_function	biosynthetic process	Binding to DNA of a specific nucleotide composition, e.g. GC-rich DNA binding, or with a specific sequence motif or type of DNA e.g. promotor binding or rDNA binding.	IBA	GO:0009058	sequence-specific DNA binding
TraesCS1A03G0755700	TraesCS1A03G0755700.1	GO:0043565	molecular_function	nucleobase-containing compound metabolic process	Binding to DNA of a specific nucleotide composition, e.g. GC-rich DNA binding, or with a specific sequence motif or type of DNA e.g. promotor binding or rDNA binding.	IBA	GO:0006139	sequence-specific DNA binding
TraesCS1A03G0755700	TraesCS1A03G0755700.1	GO:0006355	biological_process	cellular_component	Any process that modulates the frequency, rate or extent of cellular DNA-templated transcription.	IBA	GO:0005575	regulation of DNA-templated transcription
TraesCS1A03G0755700	TraesCS1A03G0755700.1	GO:0006355	biological_process	intracellular anatomical structure	Any process that modulates the frequency, rate or extent of cellular DNA-templated transcription.	IBA	GO:0005622	regulation of DNA-templated transcription
TraesCS1A03G0755700	TraesCS1A03G0755700.1	GO:0006355	biological_process	nucleus	Any process that modulates the frequency, rate or extent of cellular DNA-templated transcription.	IBA	GO:0005634	regulation of DNA-templated transcription
TraesCS1A03G0755700	TraesCS1A03G0755700.1	GO:0006355	biological_process	molecular_function	Any process that modulates the frequency, rate or extent of cellular DNA-templated transcription.	IBA	GO:0003674	regulation of DNA-templated transcription
TraesCS1A03G0755700	TraesCS1A03G0755700.1	GO:0006355	biological_process	biological_process	Any process that modulates the frequency, rate or extent of cellular DNA-templated transcription.	IBA	GO:0008150	regulation of DNA-templated transcription
TraesCS1A03G0755700	TraesCS1A03G0755700.1	GO:0006355	biological_process	cellular process	Any process that modulates the frequency, rate or extent of cellular DNA-templated transcription.	IBA	GO:0009987	regulation of DNA-templated transcription
TraesCS1A03G0755700	TraesCS1A03G0755700.1	GO:0006355	biological_process	metabolic process	Any process that modulates the frequency, rate or extent of cellular DNA-templated transcription.	IBA	GO:0008152	regulation of DNA-templated transcription
TraesCS1A03G0755700	TraesCS1A03G0755700.1	GO:0006355	biological_process	DNA-binding transcription factor activity	Any process that modulates the frequency, rate or extent of cellular DNA-templated transcription.	IBA	GO:0003700	regulation of DNA-templated transcription
TraesCS1A03G0755700	TraesCS1A03G0755700.1	GO:0006355	biological_process	transcription regulator activity	Any process that modulates the frequency, rate or extent of cellular DNA-templated transcription.	IBA	GO:0140110	regulation of DNA-templated transcription
TraesCS1A03G0755700	TraesCS1A03G0755700.1	GO:0006355	biological_process	binding	Any process that modulates the frequency, rate or extent of cellular DNA-templated transcription.	IBA	GO:0005488	regulation of DNA-templated transcription
TraesCS1A03G0755700	TraesCS1A03G0755700.1	GO:0006355	biological_process	nucleic acid binding	Any process that modulates the frequency, rate or extent of cellular DNA-templated transcription.	IBA	GO:0003676	regulation of DNA-templated transcription
TraesCS1A03G0755700	TraesCS1A03G0755700.1	GO:0006355	biological_process	DNA binding	Any process that modulates the frequency, rate or extent of cellular DNA-templated transcription.	IBA	GO:0003677	regulation of DNA-templated transcription
TraesCS1A03G0755700	TraesCS1A03G0755700.1	GO:0006355	biological_process	biosynthetic process	Any process that modulates the frequency, rate or extent of cellular DNA-templated transcription.	IBA	GO:0009058	regulation of DNA-templated transcription
TraesCS1A03G0755700	TraesCS1A03G0755700.1	GO:0006355	biological_process	nucleobase-containing compound metabolic process	Any process that modulates the frequency, rate or extent of cellular DNA-templated transcription.	IBA	GO:0006139	regulation of DNA-templated transcription
TraesCS1A03G0791900	TraesCS1A03G0791900.1	GO:0005634	cellular_component	cellular_component	A membrane-bounded organelle of eukaryotic cells in which chromosomes are housed and replicated. In most cells, the nucleus contains all of the cell's chromosomes except the organellar chromosomes, and is the site of RNA synthesis and processing. In some species, or in specialized cell types, RNA metabolism or DNA replication may be absent.	IBA	GO:0005575	nucleus
TraesCS1A03G0791900	TraesCS1A03G0791900.1	GO:0005634	cellular_component	intracellular anatomical structure	A membrane-bounded organelle of eukaryotic cells in which chromosomes are housed and replicated. In most cells, the nucleus contains all of the cell's chromosomes except the organellar chromosomes, and is the site of RNA synthesis and processing. In some species, or in specialized cell types, RNA metabolism or DNA replication may be absent.	IBA	GO:0005622	nucleus
TraesCS1A03G0791900	TraesCS1A03G0791900.1	GO:0005634	cellular_component	nucleus	A membrane-bounded organelle of eukaryotic cells in which chromosomes are housed and replicated. In most cells, the nucleus contains all of the cell's chromosomes except the organellar chromosomes, and is the site of RNA synthesis and processing. In some species, or in specialized cell types, RNA metabolism or DNA replication may be absent.	IBA	GO:0005634	nucleus
TraesCS1A03G0791900	TraesCS1A03G0791900.1	GO:0005634	cellular_component	molecular_function	A membrane-bounded organelle of eukaryotic cells in which chromosomes are housed and replicated. In most cells, the nucleus contains all of the cell's chromosomes except the organellar chromosomes, and is the site of RNA synthesis and processing. In some species, or in specialized cell types, RNA metabolism or DNA replication may be absent.	IBA	GO:0003674	nucleus
TraesCS1A03G0791900	TraesCS1A03G0791900.1	GO:0005634	cellular_component	biological_process	A membrane-bounded organelle of eukaryotic cells in which chromosomes are housed and replicated. In most cells, the nucleus contains all of the cell's chromosomes except the organellar chromosomes, and is the site of RNA synthesis and processing. In some species, or in specialized cell types, RNA metabolism or DNA replication may be absent.	IBA	GO:0008150	nucleus
TraesCS1A03G0791900	TraesCS1A03G0791900.1	GO:0005634	cellular_component	cellular process	A membrane-bounded organelle of eukaryotic cells in which chromosomes are housed and replicated. In most cells, the nucleus contains all of the cell's chromosomes except the organellar chromosomes, and is the site of RNA synthesis and processing. In some species, or in specialized cell types, RNA metabolism or DNA replication may be absent.	IBA	GO:0009987	nucleus
TraesCS1A03G0791900	TraesCS1A03G0791900.1	GO:0005634	cellular_component	metabolic process	A membrane-bounded organelle of eukaryotic cells in which chromosomes are housed and replicated. In most cells, the nucleus contains all of the cell's chromosomes except the organellar chromosomes, and is the site of RNA synthesis and processing. In some species, or in specialized cell types, RNA metabolism or DNA replication may be absent.	IBA	GO:0008152	nucleus
TraesCS1A03G0791900	TraesCS1A03G0791900.1	GO:0005634	cellular_component	DNA-binding transcription factor activity	A membrane-bounded organelle of eukaryotic cells in which chromosomes are housed and replicated. In most cells, the nucleus contains all of the cell's chromosomes except the organellar chromosomes, and is the site of RNA synthesis and processing. In some species, or in specialized cell types, RNA metabolism or DNA replication may be absent.	IBA	GO:0003700	nucleus
TraesCS1A03G0791900	TraesCS1A03G0791900.1	GO:0005634	cellular_component	transcription regulator activity	A membrane-bounded organelle of eukaryotic cells in which chromosomes are housed and replicated. In most cells, the nucleus contains all of the cell's chromosomes except the organellar chromosomes, and is the site of RNA synthesis and processing. In some species, or in specialized cell types, RNA metabolism or DNA replication may be absent.	IBA	GO:0140110	nucleus
TraesCS1A03G0791900	TraesCS1A03G0791900.1	GO:0005634	cellular_component	binding	A membrane-bounded organelle of eukaryotic cells in which chromosomes are housed and replicated. In most cells, the nucleus contains all of the cell's chromosomes except the organellar chromosomes, and is the site of RNA synthesis and processing. In some species, or in specialized cell types, RNA metabolism or DNA replication may be absent.	IBA	GO:0005488	nucleus
TraesCS1A03G0791900	TraesCS1A03G0791900.1	GO:0005634	cellular_component	nucleic acid binding	A membrane-bounded organelle of eukaryotic cells in which chromosomes are housed and replicated. In most cells, the nucleus contains all of the cell's chromosomes except the organellar chromosomes, and is the site of RNA synthesis and processing. In some species, or in specialized cell types, RNA metabolism or DNA replication may be absent.	IBA	GO:0003676	nucleus
TraesCS1A03G0791900	TraesCS1A03G0791900.1	GO:0005634	cellular_component	DNA binding	A membrane-bounded organelle of eukaryotic cells in which chromosomes are housed and replicated. In most cells, the nucleus contains all of the cell's chromosomes except the organellar chromosomes, and is the site of RNA synthesis and processing. In some species, or in specialized cell types, RNA metabolism or DNA replication may be absent.	IBA	GO:0003677	nucleus
TraesCS1A03G0791900	TraesCS1A03G0791900.1	GO:0005634	cellular_component	biosynthetic process	A membrane-bounded organelle of eukaryotic cells in which chromosomes are housed and replicated. In most cells, the nucleus contains all of the cell's chromosomes except the organellar chromosomes, and is the site of RNA synthesis and processing. In some species, or in specialized cell types, RNA metabolism or DNA replication may be absent.	IBA	GO:0009058	nucleus
TraesCS1A03G0791900	TraesCS1A03G0791900.1	GO:0005634	cellular_component	nucleobase-containing compound metabolic process	A membrane-bounded organelle of eukaryotic cells in which chromosomes are housed and replicated. In most cells, the nucleus contains all of the cell's chromosomes except the organellar chromosomes, and is the site of RNA synthesis and processing. In some species, or in specialized cell types, RNA metabolism or DNA replication may be absent.	IBA	GO:0006139	nucleus
TraesCS1A03G0791900	TraesCS1A03G0791900.1	GO:0003700	molecular_function	cellular_component	A transcription regulator activity that modulates transcription of gene sets via selective and non-covalent binding to a specific double-stranded genomic DNA sequence (sometimes referred to as a motif) within a cis-regulatory region. Regulatory regions include promoters (proximal and distal) and enhancers. Genes are transcriptional units, and include bacterial operons.	IBA	GO:0005575	DNA-binding transcription factor activity
TraesCS1A03G0791900	TraesCS1A03G0791900.1	GO:0003700	molecular_function	intracellular anatomical structure	A transcription regulator activity that modulates transcription of gene sets via selective and non-covalent binding to a specific double-stranded genomic DNA sequence (sometimes referred to as a motif) within a cis-regulatory region. Regulatory regions include promoters (proximal and distal) and enhancers. Genes are transcriptional units, and include bacterial operons.	IBA	GO:0005622	DNA-binding transcription factor activity
TraesCS1A03G0791900	TraesCS1A03G0791900.1	GO:0003700	molecular_function	nucleus	A transcription regulator activity that modulates transcription of gene sets via selective and non-covalent binding to a specific double-stranded genomic DNA sequence (sometimes referred to as a motif) within a cis-regulatory region. Regulatory regions include promoters (proximal and distal) and enhancers. Genes are transcriptional units, and include bacterial operons.	IBA	GO:0005634	DNA-binding transcription factor activity
TraesCS1A03G0791900	TraesCS1A03G0791900.1	GO:0003700	molecular_function	molecular_function	A transcription regulator activity that modulates transcription of gene sets via selective and non-covalent binding to a specific double-stranded genomic DNA sequence (sometimes referred to as a motif) within a cis-regulatory region. Regulatory regions include promoters (proximal and distal) and enhancers. Genes are transcriptional units, and include bacterial operons.	IBA	GO:0003674	DNA-binding transcription factor activity
TraesCS1A03G0791900	TraesCS1A03G0791900.1	GO:0003700	molecular_function	biological_process	A transcription regulator activity that modulates transcription of gene sets via selective and non-covalent binding to a specific double-stranded genomic DNA sequence (sometimes referred to as a motif) within a cis-regulatory region. Regulatory regions include promoters (proximal and distal) and enhancers. Genes are transcriptional units, and include bacterial operons.	IBA	GO:0008150	DNA-binding transcription factor activity
TraesCS1A03G0791900	TraesCS1A03G0791900.1	GO:0003700	molecular_function	cellular process	A transcription regulator activity that modulates transcription of gene sets via selective and non-covalent binding to a specific double-stranded genomic DNA sequence (sometimes referred to as a motif) within a cis-regulatory region. Regulatory regions include promoters (proximal and distal) and enhancers. Genes are transcriptional units, and include bacterial operons.	IBA	GO:0009987	DNA-binding transcription factor activity
TraesCS1A03G0791900	TraesCS1A03G0791900.1	GO:0003700	molecular_function	metabolic process	A transcription regulator activity that modulates transcription of gene sets via selective and non-covalent binding to a specific double-stranded genomic DNA sequence (sometimes referred to as a motif) within a cis-regulatory region. Regulatory regions include promoters (proximal and distal) and enhancers. Genes are transcriptional units, and include bacterial operons.	IBA	GO:0008152	DNA-binding transcription factor activity
TraesCS1A03G0791900	TraesCS1A03G0791900.1	GO:0003700	molecular_function	DNA-binding transcription factor activity	A transcription regulator activity that modulates transcription of gene sets via selective and non-covalent binding to a specific double-stranded genomic DNA sequence (sometimes referred to as a motif) within a cis-regulatory region. Regulatory regions include promoters (proximal and distal) and enhancers. Genes are transcriptional units, and include bacterial operons.	IBA	GO:0003700	DNA-binding transcription factor activity
TraesCS1A03G0791900	TraesCS1A03G0791900.1	GO:0003700	molecular_function	transcription regulator activity	A transcription regulator activity that modulates transcription of gene sets via selective and non-covalent binding to a specific double-stranded genomic DNA sequence (sometimes referred to as a motif) within a cis-regulatory region. Regulatory regions include promoters (proximal and distal) and enhancers. Genes are transcriptional units, and include bacterial operons.	IBA	GO:0140110	DNA-binding transcription factor activity
TraesCS1A03G0791900	TraesCS1A03G0791900.1	GO:0003700	molecular_function	binding	A transcription regulator activity that modulates transcription of gene sets via selective and non-covalent binding to a specific double-stranded genomic DNA sequence (sometimes referred to as a motif) within a cis-regulatory region. Regulatory regions include promoters (proximal and distal) and enhancers. Genes are transcriptional units, and include bacterial operons.	IBA	GO:0005488	DNA-binding transcription factor activity
TraesCS1A03G0791900	TraesCS1A03G0791900.1	GO:0003700	molecular_function	nucleic acid binding	A transcription regulator activity that modulates transcription of gene sets via selective and non-covalent binding to a specific double-stranded genomic DNA sequence (sometimes referred to as a motif) within a cis-regulatory region. Regulatory regions include promoters (proximal and distal) and enhancers. Genes are transcriptional units, and include bacterial operons.	IBA	GO:0003676	DNA-binding transcription factor activity
TraesCS1A03G0791900	TraesCS1A03G0791900.1	GO:0003700	molecular_function	DNA binding	A transcription regulator activity that modulates transcription of gene sets via selective and non-covalent binding to a specific double-stranded genomic DNA sequence (sometimes referred to as a motif) within a cis-regulatory region. Regulatory regions include promoters (proximal and distal) and enhancers. Genes are transcriptional units, and include bacterial operons.	IBA	GO:0003677	DNA-binding transcription factor activity
TraesCS1A03G0791900	TraesCS1A03G0791900.1	GO:0003700	molecular_function	biosynthetic process	A transcription regulator activity that modulates transcription of gene sets via selective and non-covalent binding to a specific double-stranded genomic DNA sequence (sometimes referred to as a motif) within a cis-regulatory region. Regulatory regions include promoters (proximal and distal) and enhancers. Genes are transcriptional units, and include bacterial operons.	IBA	GO:0009058	DNA-binding transcription factor activity
TraesCS1A03G0791900	TraesCS1A03G0791900.1	GO:0003700	molecular_function	nucleobase-containing compound metabolic process	A transcription regulator activity that modulates transcription of gene sets via selective and non-covalent binding to a specific double-stranded genomic DNA sequence (sometimes referred to as a motif) within a cis-regulatory region. Regulatory regions include promoters (proximal and distal) and enhancers. Genes are transcriptional units, and include bacterial operons.	IBA	GO:0006139	DNA-binding transcription factor activity
TraesCS1A03G0791900	TraesCS1A03G0791900.1	GO:0043565	molecular_function	cellular_component	Binding to DNA of a specific nucleotide composition, e.g. GC-rich DNA binding, or with a specific sequence motif or type of DNA e.g. promotor binding or rDNA binding.	IBA	GO:0005575	sequence-specific DNA binding
TraesCS1A03G0791900	TraesCS1A03G0791900.1	GO:0043565	molecular_function	intracellular anatomical structure	Binding to DNA of a specific nucleotide composition, e.g. GC-rich DNA binding, or with a specific sequence motif or type of DNA e.g. promotor binding or rDNA binding.	IBA	GO:0005622	sequence-specific DNA binding
TraesCS1A03G0791900	TraesCS1A03G0791900.1	GO:0043565	molecular_function	nucleus	Binding to DNA of a specific nucleotide composition, e.g. GC-rich DNA binding, or with a specific sequence motif or type of DNA e.g. promotor binding or rDNA binding.	IBA	GO:0005634	sequence-specific DNA binding
TraesCS1A03G0791900	TraesCS1A03G0791900.1	GO:0043565	molecular_function	molecular_function	Binding to DNA of a specific nucleotide composition, e.g. GC-rich DNA binding, or with a specific sequence motif or type of DNA e.g. promotor binding or rDNA binding.	IBA	GO:0003674	sequence-specific DNA binding
TraesCS1A03G0791900	TraesCS1A03G0791900.1	GO:0043565	molecular_function	biological_process	Binding to DNA of a specific nucleotide composition, e.g. GC-rich DNA binding, or with a specific sequence motif or type of DNA e.g. promotor binding or rDNA binding.	IBA	GO:0008150	sequence-specific DNA binding
TraesCS1A03G0791900	TraesCS1A03G0791900.1	GO:0043565	molecular_function	cellular process	Binding to DNA of a specific nucleotide composition, e.g. GC-rich DNA binding, or with a specific sequence motif or type of DNA e.g. promotor binding or rDNA binding.	IBA	GO:0009987	sequence-specific DNA binding
TraesCS1A03G0791900	TraesCS1A03G0791900.1	GO:0043565	molecular_function	metabolic process	Binding to DNA of a specific nucleotide composition, e.g. GC-rich DNA binding, or with a specific sequence motif or type of DNA e.g. promotor binding or rDNA binding.	IBA	GO:0008152	sequence-specific DNA binding
TraesCS1A03G0791900	TraesCS1A03G0791900.1	GO:0043565	molecular_function	DNA-binding transcription factor activity	Binding to DNA of a specific nucleotide composition, e.g. GC-rich DNA binding, or with a specific sequence motif or type of DNA e.g. promotor binding or rDNA binding.	IBA	GO:0003700	sequence-specific DNA binding
TraesCS1A03G0791900	TraesCS1A03G0791900.1	GO:0043565	molecular_function	transcription regulator activity	Binding to DNA of a specific nucleotide composition, e.g. GC-rich DNA binding, or with a specific sequence motif or type of DNA e.g. promotor binding or rDNA binding.	IBA	GO:0140110	sequence-specific DNA binding
TraesCS1A03G0791900	TraesCS1A03G0791900.1	GO:0043565	molecular_function	binding	Binding to DNA of a specific nucleotide composition, e.g. GC-rich DNA binding, or with a specific sequence motif or type of DNA e.g. promotor binding or rDNA binding.	IBA	GO:0005488	sequence-specific DNA binding
TraesCS1A03G0791900	TraesCS1A03G0791900.1	GO:0043565	molecular_function	nucleic acid binding	Binding to DNA of a specific nucleotide composition, e.g. GC-rich DNA binding, or with a specific sequence motif or type of DNA e.g. promotor binding or rDNA binding.	IBA	GO:0003676	sequence-specific DNA binding
TraesCS1A03G0791900	TraesCS1A03G0791900.1	GO:0043565	molecular_function	DNA binding	Binding to DNA of a specific nucleotide composition, e.g. GC-rich DNA binding, or with a specific sequence motif or type of DNA e.g. promotor binding or rDNA binding.	IBA	GO:0003677	sequence-specific DNA binding
TraesCS1A03G0791900	TraesCS1A03G0791900.1	GO:0043565	molecular_function	biosynthetic process	Binding to DNA of a specific nucleotide composition, e.g. GC-rich DNA binding, or with a specific sequence motif or type of DNA e.g. promotor binding or rDNA binding.	IBA	GO:0009058	sequence-specific DNA binding
TraesCS1A03G0791900	TraesCS1A03G0791900.1	GO:0043565	molecular_function	nucleobase-containing compound metabolic process	Binding to DNA of a specific nucleotide composition, e.g. GC-rich DNA binding, or with a specific sequence motif or type of DNA e.g. promotor binding or rDNA binding.	IBA	GO:0006139	sequence-specific DNA binding
TraesCS1A03G0791900	TraesCS1A03G0791900.1	GO:0006355	biological_process	cellular_component	Any process that modulates the frequency, rate or extent of cellular DNA-templated transcription.	IBA	GO:0005575	regulation of DNA-templated transcription
TraesCS1A03G0791900	TraesCS1A03G0791900.1	GO:0006355	biological_process	intracellular anatomical structure	Any process that modulates the frequency, rate or extent of cellular DNA-templated transcription.	IBA	GO:0005622	regulation of DNA-templated transcription
TraesCS1A03G0791900	TraesCS1A03G0791900.1	GO:0006355	biological_process	nucleus	Any process that modulates the frequency, rate or extent of cellular DNA-templated transcription.	IBA	GO:0005634	regulation of DNA-templated transcription
TraesCS1A03G0791900	TraesCS1A03G0791900.1	GO:0006355	biological_process	molecular_function	Any process that modulates the frequency, rate or extent of cellular DNA-templated transcription.	IBA	GO:0003674	regulation of DNA-templated transcription
TraesCS1A03G0791900	TraesCS1A03G0791900.1	GO:0006355	biological_process	biological_process	Any process that modulates the frequency, rate or extent of cellular DNA-templated transcription.	IBA	GO:0008150	regulation of DNA-templated transcription
TraesCS1A03G0791900	TraesCS1A03G0791900.1	GO:0006355	biological_process	cellular process	Any process that modulates the frequency, rate or extent of cellular DNA-templated transcription.	IBA	GO:0009987	regulation of DNA-templated transcription
TraesCS1A03G0791900	TraesCS1A03G0791900.1	GO:0006355	biological_process	metabolic process	Any process that modulates the frequency, rate or extent of cellular DNA-templated transcription.	IBA	GO:0008152	regulation of DNA-templated transcription
TraesCS1A03G0791900	TraesCS1A03G0791900.1	GO:0006355	biological_process	DNA-binding transcription factor activity	Any process that modulates the frequency, rate or extent of cellular DNA-templated transcription.	IBA	GO:0003700	regulation of DNA-templated transcription
TraesCS1A03G0791900	TraesCS1A03G0791900.1	GO:0006355	biological_process	transcription regulator activity	Any process that modulates the frequency, rate or extent of cellular DNA-templated transcription.	IBA	GO:0140110	regulation of DNA-templated transcription
TraesCS1A03G0791900	TraesCS1A03G0791900.1	GO:0006355	biological_process	binding	Any process that modulates the frequency, rate or extent of cellular DNA-templated transcription.	IBA	GO:0005488	regulation of DNA-templated transcription
TraesCS1A03G0791900	TraesCS1A03G0791900.1	GO:0006355	biological_process	nucleic acid binding	Any process that modulates the frequency, rate or extent of cellular DNA-templated transcription.	IBA	GO:0003676	regulation of DNA-templated transcription
TraesCS1A03G0791900	TraesCS1A03G0791900.1	GO:0006355	biological_process	DNA binding	Any process that modulates the frequency, rate or extent of cellular DNA-templated transcription.	IBA	GO:0003677	regulation of DNA-templated transcription
TraesCS1A03G0791900	TraesCS1A03G0791900.1	GO:0006355	biological_process	biosynthetic process	Any process that modulates the frequency, rate or extent of cellular DNA-templated transcription.	IBA	GO:0009058	regulation of DNA-templated transcription
TraesCS1A03G0791900	TraesCS1A03G0791900.1	GO:0006355	biological_process	nucleobase-containing compound metabolic process	Any process that modulates the frequency, rate or extent of cellular DNA-templated transcription.	IBA	GO:0006139	regulation of DNA-templated transcription
TraesCS1A03G1011200	TraesCS1A03G1011200.1	GO:0005634	cellular_component	cellular_component	A membrane-bounded organelle of eukaryotic cells in which chromosomes are housed and replicated. In most cells, the nucleus contains all of the cell's chromosomes except the organellar chromosomes, and is the site of RNA synthesis and processing. In some species, or in specialized cell types, RNA metabolism or DNA replication may be absent.	IBA	GO:0005575	nucleus
TraesCS1A03G1011200	TraesCS1A03G1011200.1	GO:0005634	cellular_component	intracellular anatomical structure	A membrane-bounded organelle of eukaryotic cells in which chromosomes are housed and replicated. In most cells, the nucleus contains all of the cell's chromosomes except the organellar chromosomes, and is the site of RNA synthesis and processing. In some species, or in specialized cell types, RNA metabolism or DNA replication may be absent.	IBA	GO:0005622	nucleus
TraesCS1A03G1011200	TraesCS1A03G1011200.1	GO:0005634	cellular_component	nucleus	A membrane-bounded organelle of eukaryotic cells in which chromosomes are housed and replicated. In most cells, the nucleus contains all of the cell's chromosomes except the organellar chromosomes, and is the site of RNA synthesis and processing. In some species, or in specialized cell types, RNA metabolism or DNA replication may be absent.	IBA	GO:0005634	nucleus
TraesCS1A03G1011200	TraesCS1A03G1011200.1	GO:0005634	cellular_component	molecular_function	A membrane-bounded organelle of eukaryotic cells in which chromosomes are housed and replicated. In most cells, the nucleus contains all of the cell's chromosomes except the organellar chromosomes, and is the site of RNA synthesis and processing. In some species, or in specialized cell types, RNA metabolism or DNA replication may be absent.	IBA	GO:0003674	nucleus
TraesCS1A03G1011200	TraesCS1A03G1011200.1	GO:0005634	cellular_component	biological_process	A membrane-bounded organelle of eukaryotic cells in which chromosomes are housed and replicated. In most cells, the nucleus contains all of the cell's chromosomes except the organellar chromosomes, and is the site of RNA synthesis and processing. In some species, or in specialized cell types, RNA metabolism or DNA replication may be absent.	IBA	GO:0008150	nucleus
TraesCS1A03G1011200	TraesCS1A03G1011200.1	GO:0005634	cellular_component	cellular process	A membrane-bounded organelle of eukaryotic cells in which chromosomes are housed and replicated. In most cells, the nucleus contains all of the cell's chromosomes except the organellar chromosomes, and is the site of RNA synthesis and processing. In some species, or in specialized cell types, RNA metabolism or DNA replication may be absent.	IBA	GO:0009987	nucleus
TraesCS1A03G1011200	TraesCS1A03G1011200.1	GO:0005634	cellular_component	metabolic process	A membrane-bounded organelle of eukaryotic cells in which chromosomes are housed and replicated. In most cells, the nucleus contains all of the cell's chromosomes except the organellar chromosomes, and is the site of RNA synthesis and processing. In some species, or in specialized cell types, RNA metabolism or DNA replication may be absent.	IBA	GO:0008152	nucleus
TraesCS1A03G1011200	TraesCS1A03G1011200.1	GO:0005634	cellular_component	DNA-binding transcription factor activity	A membrane-bounded organelle of eukaryotic cells in which chromosomes are housed and replicated. In most cells, the nucleus contains all of the cell's chromosomes except the organellar chromosomes, and is the site of RNA synthesis and processing. In some species, or in specialized cell types, RNA metabolism or DNA replication may be absent.	IBA	GO:0003700	nucleus
TraesCS1A03G1011200	TraesCS1A03G1011200.1	GO:0005634	cellular_component	transcription regulator activity	A membrane-bounded organelle of eukaryotic cells in which chromosomes are housed and replicated. In most cells, the nucleus contains all of the cell's chromosomes except the organellar chromosomes, and is the site of RNA synthesis and processing. In some species, or in specialized cell types, RNA metabolism or DNA replication may be absent.	IBA	GO:0140110	nucleus
TraesCS1A03G1011200	TraesCS1A03G1011200.1	GO:0005634	cellular_component	binding	A membrane-bounded organelle of eukaryotic cells in which chromosomes are housed and replicated. In most cells, the nucleus contains all of the cell's chromosomes except the organellar chromosomes, and is the site of RNA synthesis and processing. In some species, or in specialized cell types, RNA metabolism or DNA replication may be absent.	IBA	GO:0005488	nucleus
TraesCS1A03G1011200	TraesCS1A03G1011200.1	GO:0005634	cellular_component	nucleic acid binding	A membrane-bounded organelle of eukaryotic cells in which chromosomes are housed and replicated. In most cells, the nucleus contains all of the cell's chromosomes except the organellar chromosomes, and is the site of RNA synthesis and processing. In some species, or in specialized cell types, RNA metabolism or DNA replication may be absent.	IBA	GO:0003676	nucleus
TraesCS1A03G1011200	TraesCS1A03G1011200.1	GO:0005634	cellular_component	DNA binding	A membrane-bounded organelle of eukaryotic cells in which chromosomes are housed and replicated. In most cells, the nucleus contains all of the cell's chromosomes except the organellar chromosomes, and is the site of RNA synthesis and processing. In some species, or in specialized cell types, RNA metabolism or DNA replication may be absent.	IBA	GO:0003677	nucleus
TraesCS1A03G1011200	TraesCS1A03G1011200.1	GO:0005634	cellular_component	biosynthetic process	A membrane-bounded organelle of eukaryotic cells in which chromosomes are housed and replicated. In most cells, the nucleus contains all of the cell's chromosomes except the organellar chromosomes, and is the site of RNA synthesis and processing. In some species, or in specialized cell types, RNA metabolism or DNA replication may be absent.	IBA	GO:0009058	nucleus
TraesCS1A03G1011200	TraesCS1A03G1011200.1	GO:0005634	cellular_component	nucleobase-containing compound metabolic process	A membrane-bounded organelle of eukaryotic cells in which chromosomes are housed and replicated. In most cells, the nucleus contains all of the cell's chromosomes except the organellar chromosomes, and is the site of RNA synthesis and processing. In some species, or in specialized cell types, RNA metabolism or DNA replication may be absent.	IBA	GO:0006139	nucleus
TraesCS1A03G1011200	TraesCS1A03G1011200.1	GO:0003700	molecular_function	cellular_component	A transcription regulator activity that modulates transcription of gene sets via selective and non-covalent binding to a specific double-stranded genomic DNA sequence (sometimes referred to as a motif) within a cis-regulatory region. Regulatory regions include promoters (proximal and distal) and enhancers. Genes are transcriptional units, and include bacterial operons.	IBA	GO:0005575	DNA-binding transcription factor activity
TraesCS1A03G1011200	TraesCS1A03G1011200.1	GO:0003700	molecular_function	intracellular anatomical structure	A transcription regulator activity that modulates transcription of gene sets via selective and non-covalent binding to a specific double-stranded genomic DNA sequence (sometimes referred to as a motif) within a cis-regulatory region. Regulatory regions include promoters (proximal and distal) and enhancers. Genes are transcriptional units, and include bacterial operons.	IBA	GO:0005622	DNA-binding transcription factor activity
TraesCS1A03G1011200	TraesCS1A03G1011200.1	GO:0003700	molecular_function	nucleus	A transcription regulator activity that modulates transcription of gene sets via selective and non-covalent binding to a specific double-stranded genomic DNA sequence (sometimes referred to as a motif) within a cis-regulatory region. Regulatory regions include promoters (proximal and distal) and enhancers. Genes are transcriptional units, and include bacterial operons.	IBA	GO:0005634	DNA-binding transcription factor activity
TraesCS1A03G1011200	TraesCS1A03G1011200.1	GO:0003700	molecular_function	molecular_function	A transcription regulator activity that modulates transcription of gene sets via selective and non-covalent binding to a specific double-stranded genomic DNA sequence (sometimes referred to as a motif) within a cis-regulatory region. Regulatory regions include promoters (proximal and distal) and enhancers. Genes are transcriptional units, and include bacterial operons.	IBA	GO:0003674	DNA-binding transcription factor activity
TraesCS1A03G1011200	TraesCS1A03G1011200.1	GO:0003700	molecular_function	biological_process	A transcription regulator activity that modulates transcription of gene sets via selective and non-covalent binding to a specific double-stranded genomic DNA sequence (sometimes referred to as a motif) within a cis-regulatory region. Regulatory regions include promoters (proximal and distal) and enhancers. Genes are transcriptional units, and include bacterial operons.	IBA	GO:0008150	DNA-binding transcription factor activity
TraesCS1A03G1011200	TraesCS1A03G1011200.1	GO:0003700	molecular_function	cellular process	A transcription regulator activity that modulates transcription of gene sets via selective and non-covalent binding to a specific double-stranded genomic DNA sequence (sometimes referred to as a motif) within a cis-regulatory region. Regulatory regions include promoters (proximal and distal) and enhancers. Genes are transcriptional units, and include bacterial operons.	IBA	GO:0009987	DNA-binding transcription factor activity
TraesCS1A03G1011200	TraesCS1A03G1011200.1	GO:0003700	molecular_function	metabolic process	A transcription regulator activity that modulates transcription of gene sets via selective and non-covalent binding to a specific double-stranded genomic DNA sequence (sometimes referred to as a motif) within a cis-regulatory region. Regulatory regions include promoters (proximal and distal) and enhancers. Genes are transcriptional units, and include bacterial operons.	IBA	GO:0008152	DNA-binding transcription factor activity
TraesCS1A03G1011200	TraesCS1A03G1011200.1	GO:0003700	molecular_function	DNA-binding transcription factor activity	A transcription regulator activity that modulates transcription of gene sets via selective and non-covalent binding to a specific double-stranded genomic DNA sequence (sometimes referred to as a motif) within a cis-regulatory region. Regulatory regions include promoters (proximal and distal) and enhancers. Genes are transcriptional units, and include bacterial operons.	IBA	GO:0003700	DNA-binding transcription factor activity
TraesCS1A03G1011200	TraesCS1A03G1011200.1	GO:0003700	molecular_function	transcription regulator activity	A transcription regulator activity that modulates transcription of gene sets via selective and non-covalent binding to a specific double-stranded genomic DNA sequence (sometimes referred to as a motif) within a cis-regulatory region. Regulatory regions include promoters (proximal and distal) and enhancers. Genes are transcriptional units, and include bacterial operons.	IBA	GO:0140110	DNA-binding transcription factor activity
TraesCS1A03G1011200	TraesCS1A03G1011200.1	GO:0003700	molecular_function	binding	A transcription regulator activity that modulates transcription of gene sets via selective and non-covalent binding to a specific double-stranded genomic DNA sequence (sometimes referred to as a motif) within a cis-regulatory region. Regulatory regions include promoters (proximal and distal) and enhancers. Genes are transcriptional units, and include bacterial operons.	IBA	GO:0005488	DNA-binding transcription factor activity
TraesCS1A03G1011200	TraesCS1A03G1011200.1	GO:0003700	molecular_function	nucleic acid binding	A transcription regulator activity that modulates transcription of gene sets via selective and non-covalent binding to a specific double-stranded genomic DNA sequence (sometimes referred to as a motif) within a cis-regulatory region. Regulatory regions include promoters (proximal and distal) and enhancers. Genes are transcriptional units, and include bacterial operons.	IBA	GO:0003676	DNA-binding transcription factor activity
TraesCS1A03G1011200	TraesCS1A03G1011200.1	GO:0003700	molecular_function	DNA binding	A transcription regulator activity that modulates transcription of gene sets via selective and non-covalent binding to a specific double-stranded genomic DNA sequence (sometimes referred to as a motif) within a cis-regulatory region. Regulatory regions include promoters (proximal and distal) and enhancers. Genes are transcriptional units, and include bacterial operons.	IBA	GO:0003677	DNA-binding transcription factor activity
TraesCS1A03G1011200	TraesCS1A03G1011200.1	GO:0003700	molecular_function	biosynthetic process	A transcription regulator activity that modulates transcription of gene sets via selective and non-covalent binding to a specific double-stranded genomic DNA sequence (sometimes referred to as a motif) within a cis-regulatory region. Regulatory regions include promoters (proximal and distal) and enhancers. Genes are transcriptional units, and include bacterial operons.	IBA	GO:0009058	DNA-binding transcription factor activity
TraesCS1A03G1011200	TraesCS1A03G1011200.1	GO:0003700	molecular_function	nucleobase-containing compound metabolic process	A transcription regulator activity that modulates transcription of gene sets via selective and non-covalent binding to a specific double-stranded genomic DNA sequence (sometimes referred to as a motif) within a cis-regulatory region. Regulatory regions include promoters (proximal and distal) and enhancers. Genes are transcriptional units, and include bacterial operons.	IBA	GO:0006139	DNA-binding transcription factor activity
TraesCS1A03G1011200	TraesCS1A03G1011200.1	GO:0043565	molecular_function	cellular_component	Binding to DNA of a specific nucleotide composition, e.g. GC-rich DNA binding, or with a specific sequence motif or type of DNA e.g. promotor binding or rDNA binding.	IBA	GO:0005575	sequence-specific DNA binding
TraesCS1A03G1011200	TraesCS1A03G1011200.1	GO:0043565	molecular_function	intracellular anatomical structure	Binding to DNA of a specific nucleotide composition, e.g. GC-rich DNA binding, or with a specific sequence motif or type of DNA e.g. promotor binding or rDNA binding.	IBA	GO:0005622	sequence-specific DNA binding
TraesCS1A03G1011200	TraesCS1A03G1011200.1	GO:0043565	molecular_function	nucleus	Binding to DNA of a specific nucleotide composition, e.g. GC-rich DNA binding, or with a specific sequence motif or type of DNA e.g. promotor binding or rDNA binding.	IBA	GO:0005634	sequence-specific DNA binding
TraesCS1A03G1011200	TraesCS1A03G1011200.1	GO:0043565	molecular_function	molecular_function	Binding to DNA of a specific nucleotide composition, e.g. GC-rich DNA binding, or with a specific sequence motif or type of DNA e.g. promotor binding or rDNA binding.	IBA	GO:0003674	sequence-specific DNA binding
TraesCS1A03G1011200	TraesCS1A03G1011200.1	GO:0043565	molecular_function	biological_process	Binding to DNA of a specific nucleotide composition, e.g. GC-rich DNA binding, or with a specific sequence motif or type of DNA e.g. promotor binding or rDNA binding.	IBA	GO:0008150	sequence-specific DNA binding
TraesCS1A03G1011200	TraesCS1A03G1011200.1	GO:0043565	molecular_function	cellular process	Binding to DNA of a specific nucleotide composition, e.g. GC-rich DNA binding, or with a specific sequence motif or type of DNA e.g. promotor binding or rDNA binding.	IBA	GO:0009987	sequence-specific DNA binding
TraesCS1A03G1011200	TraesCS1A03G1011200.1	GO:0043565	molecular_function	metabolic process	Binding to DNA of a specific nucleotide composition, e.g. GC-rich DNA binding, or with a specific sequence motif or type of DNA e.g. promotor binding or rDNA binding.	IBA	GO:0008152	sequence-specific DNA binding
TraesCS1A03G1011200	TraesCS1A03G1011200.1	GO:0043565	molecular_function	DNA-binding transcription factor activity	Binding to DNA of a specific nucleotide composition, e.g. GC-rich DNA binding, or with a specific sequence motif or type of DNA e.g. promotor binding or rDNA binding.	IBA	GO:0003700	sequence-specific DNA binding
TraesCS1A03G1011200	TraesCS1A03G1011200.1	GO:0043565	molecular_function	transcription regulator activity	Binding to DNA of a specific nucleotide composition, e.g. GC-rich DNA binding, or with a specific sequence motif or type of DNA e.g. promotor binding or rDNA binding.	IBA	GO:0140110	sequence-specific DNA binding
TraesCS1A03G1011200	TraesCS1A03G1011200.1	GO:0043565	molecular_function	binding	Binding to DNA of a specific nucleotide composition, e.g. GC-rich DNA binding, or with a specific sequence motif or type of DNA e.g. promotor binding or rDNA binding.	IBA	GO:0005488	sequence-specific DNA binding
TraesCS1A03G1011200	TraesCS1A03G1011200.1	GO:0043565	molecular_function	nucleic acid binding	Binding to DNA of a specific nucleotide composition, e.g. GC-rich DNA binding, or with a specific sequence motif or type of DNA e.g. promotor binding or rDNA binding.	IBA	GO:0003676	sequence-specific DNA binding
TraesCS1A03G1011200	TraesCS1A03G1011200.1	GO:0043565	molecular_function	DNA binding	Binding to DNA of a specific nucleotide composition, e.g. GC-rich DNA binding, or with a specific sequence motif or type of DNA e.g. promotor binding or rDNA binding.	IBA	GO:0003677	sequence-specific DNA binding
TraesCS1A03G1011200	TraesCS1A03G1011200.1	GO:0043565	molecular_function	biosynthetic process	Binding to DNA of a specific nucleotide composition, e.g. GC-rich DNA binding, or with a specific sequence motif or type of DNA e.g. promotor binding or rDNA binding.	IBA	GO:0009058	sequence-specific DNA binding
TraesCS1A03G1011200	TraesCS1A03G1011200.1	GO:0043565	molecular_function	nucleobase-containing compound metabolic process	Binding to DNA of a specific nucleotide composition, e.g. GC-rich DNA binding, or with a specific sequence motif or type of DNA e.g. promotor binding or rDNA binding.	IBA	GO:0006139	sequence-specific DNA binding
TraesCS1A03G1011200	TraesCS1A03G1011200.1	GO:0006355	biological_process	cellular_component	Any process that modulates the frequency, rate or extent of cellular DNA-templated transcription.	IBA	GO:0005575	regulation of DNA-templated transcription
TraesCS1A03G1011200	TraesCS1A03G1011200.1	GO:0006355	biological_process	intracellular anatomical structure	Any process that modulates the frequency, rate or extent of cellular DNA-templated transcription.	IBA	GO:0005622	regulation of DNA-templated transcription
TraesCS1A03G1011200	TraesCS1A03G1011200.1	GO:0006355	biological_process	nucleus	Any process that modulates the frequency, rate or extent of cellular DNA-templated transcription.	IBA	GO:0005634	regulation of DNA-templated transcription
TraesCS1A03G1011200	TraesCS1A03G1011200.1	GO:0006355	biological_process	molecular_function	Any process that modulates the frequency, rate or extent of cellular DNA-templated transcription.	IBA	GO:0003674	regulation of DNA-templated transcription
TraesCS1A03G1011200	TraesCS1A03G1011200.1	GO:0006355	biological_process	biological_process	Any process that modulates the frequency, rate or extent of cellular DNA-templated transcription.	IBA	GO:0008150	regulation of DNA-templated transcription
TraesCS1A03G1011200	TraesCS1A03G1011200.1	GO:0006355	biological_process	cellular process	Any process that modulates the frequency, rate or extent of cellular DNA-templated transcription.	IBA	GO:0009987	regulation of DNA-templated transcription
TraesCS1A03G1011200	TraesCS1A03G1011200.1	GO:0006355	biological_process	metabolic process	Any process that modulates the frequency, rate or extent of cellular DNA-templated transcription.	IBA	GO:0008152	regulation of DNA-templated transcription
TraesCS1A03G1011200	TraesCS1A03G1011200.1	GO:0006355	biological_process	DNA-binding transcription factor activity	Any process that modulates the frequency, rate or extent of cellular DNA-templated transcription.	IBA	GO:0003700	regulation of DNA-templated transcription
TraesCS1A03G1011200	TraesCS1A03G1011200.1	GO:0006355	biological_process	transcription regulator activity	Any process that modulates the frequency, rate or extent of cellular DNA-templated transcription.	IBA	GO:0140110	regulation of DNA-templated transcription
TraesCS1A03G1011200	TraesCS1A03G1011200.1	GO:0006355	biological_process	binding	Any process that modulates the frequency, rate or extent of cellular DNA-templated transcription.	IBA	GO:0005488	regulation of DNA-templated transcription
TraesCS1A03G1011200	TraesCS1A03G1011200.1	GO:0006355	biological_process	nucleic acid binding	Any process that modulates the frequency, rate or extent of cellular DNA-templated transcription.	IBA	GO:0003676	regulation of DNA-templated transcription
TraesCS1A03G1011200	TraesCS1A03G1011200.1	GO:0006355	biological_process	DNA binding	Any process that modulates the frequency, rate or extent of cellular DNA-templated transcription.	IBA	GO:0003677	regulation of DNA-templated transcription
TraesCS1A03G1011200	TraesCS1A03G1011200.1	GO:0006355	biological_process	biosynthetic process	Any process that modulates the frequency, rate or extent of cellular DNA-templated transcription.	IBA	GO:0009058	regulation of DNA-templated transcription
TraesCS1A03G1011200	TraesCS1A03G1011200.1	GO:0006355	biological_process	nucleobase-containing compound metabolic process	Any process that modulates the frequency, rate or extent of cellular DNA-templated transcription.	IBA	GO:0006139	regulation of DNA-templated transcription
TraesCS1B03G0074600	TraesCS1B03G0074600.1	GO:0005634	cellular_component	cellular_component	A membrane-bounded organelle of eukaryotic cells in which chromosomes are housed and replicated. In most cells, the nucleus contains all of the cell's chromosomes except the organellar chromosomes, and is the site of RNA synthesis and processing. In some species, or in specialized cell types, RNA metabolism or DNA replication may be absent.	IBA	GO:0005575	nucleus
TraesCS1B03G0074600	TraesCS1B03G0074600.1	GO:0005634	cellular_component	intracellular anatomical structure	A membrane-bounded organelle of eukaryotic cells in which chromosomes are housed and replicated. In most cells, the nucleus contains all of the cell's chromosomes except the organellar chromosomes, and is the site of RNA synthesis and processing. In some species, or in specialized cell types, RNA metabolism or DNA replication may be absent.	IBA	GO:0005622	nucleus
TraesCS1B03G0074600	TraesCS1B03G0074600.1	GO:0005634	cellular_component	nucleus	A membrane-bounded organelle of eukaryotic cells in which chromosomes are housed and replicated. In most cells, the nucleus contains all of the cell's chromosomes except the organellar chromosomes, and is the site of RNA synthesis and processing. In some species, or in specialized cell types, RNA metabolism or DNA replication may be absent.	IBA	GO:0005634	nucleus
TraesCS1B03G0074600	TraesCS1B03G0074600.1	GO:0005634	cellular_component	molecular_function	A membrane-bounded organelle of eukaryotic cells in which chromosomes are housed and replicated. In most cells, the nucleus contains all of the cell's chromosomes except the organellar chromosomes, and is the site of RNA synthesis and processing. In some species, or in specialized cell types, RNA metabolism or DNA replication may be absent.	IBA	GO:0003674	nucleus
TraesCS1B03G0074600	TraesCS1B03G0074600.1	GO:0005634	cellular_component	biological_process	A membrane-bounded organelle of eukaryotic cells in which chromosomes are housed and replicated. In most cells, the nucleus contains all of the cell's chromosomes except the organellar chromosomes, and is the site of RNA synthesis and processing. In some species, or in specialized cell types, RNA metabolism or DNA replication may be absent.	IBA	GO:0008150	nucleus
TraesCS1B03G0074600	TraesCS1B03G0074600.1	GO:0005634	cellular_component	cellular process	A membrane-bounded organelle of eukaryotic cells in which chromosomes are housed and replicated. In most cells, the nucleus contains all of the cell's chromosomes except the organellar chromosomes, and is the site of RNA synthesis and processing. In some species, or in specialized cell types, RNA metabolism or DNA replication may be absent.	IBA	GO:0009987	nucleus
TraesCS1B03G0074600	TraesCS1B03G0074600.1	GO:0005634	cellular_component	metabolic process	A membrane-bounded organelle of eukaryotic cells in which chromosomes are housed and replicated. In most cells, the nucleus contains all of the cell's chromosomes except the organellar chromosomes, and is the site of RNA synthesis and processing. In some species, or in specialized cell types, RNA metabolism or DNA replication may be absent.	IBA	GO:0008152	nucleus
TraesCS1B03G0074600	TraesCS1B03G0074600.1	GO:0005634	cellular_component	DNA-binding transcription factor activity	A membrane-bounded organelle of eukaryotic cells in which chromosomes are housed and replicated. In most cells, the nucleus contains all of the cell's chromosomes except the organellar chromosomes, and is the site of RNA synthesis and processing. In some species, or in specialized cell types, RNA metabolism or DNA replication may be absent.	IBA	GO:0003700	nucleus
TraesCS1B03G0074600	TraesCS1B03G0074600.1	GO:0005634	cellular_component	transcription regulator activity	A membrane-bounded organelle of eukaryotic cells in which chromosomes are housed and replicated. In most cells, the nucleus contains all of the cell's chromosomes except the organellar chromosomes, and is the site of RNA synthesis and processing. In some species, or in specialized cell types, RNA metabolism or DNA replication may be absent.	IBA	GO:0140110	nucleus
TraesCS1B03G0074600	TraesCS1B03G0074600.1	GO:0005634	cellular_component	binding	A membrane-bounded organelle of eukaryotic cells in which chromosomes are housed and replicated. In most cells, the nucleus contains all of the cell's chromosomes except the organellar chromosomes, and is the site of RNA synthesis and processing. In some species, or in specialized cell types, RNA metabolism or DNA replication may be absent.	IBA	GO:0005488	nucleus
TraesCS1B03G0074600	TraesCS1B03G0074600.1	GO:0005634	cellular_component	nucleic acid binding	A membrane-bounded organelle of eukaryotic cells in which chromosomes are housed and replicated. In most cells, the nucleus contains all of the cell's chromosomes except the organellar chromosomes, and is the site of RNA synthesis and processing. In some species, or in specialized cell types, RNA metabolism or DNA replication may be absent.	IBA	GO:0003676	nucleus
TraesCS1B03G0074600	TraesCS1B03G0074600.1	GO:0005634	cellular_component	DNA binding	A membrane-bounded organelle of eukaryotic cells in which chromosomes are housed and replicated. In most cells, the nucleus contains all of the cell's chromosomes except the organellar chromosomes, and is the site of RNA synthesis and processing. In some species, or in specialized cell types, RNA metabolism or DNA replication may be absent.	IBA	GO:0003677	nucleus
TraesCS1B03G0074600	TraesCS1B03G0074600.1	GO:0005634	cellular_component	biosynthetic process	A membrane-bounded organelle of eukaryotic cells in which chromosomes are housed and replicated. In most cells, the nucleus contains all of the cell's chromosomes except the organellar chromosomes, and is the site of RNA synthesis and processing. In some species, or in specialized cell types, RNA metabolism or DNA replication may be absent.	IBA	GO:0009058	nucleus
TraesCS1B03G0074600	TraesCS1B03G0074600.1	GO:0005634	cellular_component	nucleobase-containing compound metabolic process	A membrane-bounded organelle of eukaryotic cells in which chromosomes are housed and replicated. In most cells, the nucleus contains all of the cell's chromosomes except the organellar chromosomes, and is the site of RNA synthesis and processing. In some species, or in specialized cell types, RNA metabolism or DNA replication may be absent.	IBA	GO:0006139	nucleus
TraesCS1B03G0074600	TraesCS1B03G0074600.1	GO:0003700	molecular_function	cellular_component	A transcription regulator activity that modulates transcription of gene sets via selective and non-covalent binding to a specific double-stranded genomic DNA sequence (sometimes referred to as a motif) within a cis-regulatory region. Regulatory regions include promoters (proximal and distal) and enhancers. Genes are transcriptional units, and include bacterial operons.	IBA	GO:0005575	DNA-binding transcription factor activity
TraesCS1B03G0074600	TraesCS1B03G0074600.1	GO:0003700	molecular_function	intracellular anatomical structure	A transcription regulator activity that modulates transcription of gene sets via selective and non-covalent binding to a specific double-stranded genomic DNA sequence (sometimes referred to as a motif) within a cis-regulatory region. Regulatory regions include promoters (proximal and distal) and enhancers. Genes are transcriptional units, and include bacterial operons.	IBA	GO:0005622	DNA-binding transcription factor activity
TraesCS1B03G0074600	TraesCS1B03G0074600.1	GO:0003700	molecular_function	nucleus	A transcription regulator activity that modulates transcription of gene sets via selective and non-covalent binding to a specific double-stranded genomic DNA sequence (sometimes referred to as a motif) within a cis-regulatory region. Regulatory regions include promoters (proximal and distal) and enhancers. Genes are transcriptional units, and include bacterial operons.	IBA	GO:0005634	DNA-binding transcription factor activity
TraesCS1B03G0074600	TraesCS1B03G0074600.1	GO:0003700	molecular_function	molecular_function	A transcription regulator activity that modulates transcription of gene sets via selective and non-covalent binding to a specific double-stranded genomic DNA sequence (sometimes referred to as a motif) within a cis-regulatory region. Regulatory regions include promoters (proximal and distal) and enhancers. Genes are transcriptional units, and include bacterial operons.	IBA	GO:0003674	DNA-binding transcription factor activity
TraesCS1B03G0074600	TraesCS1B03G0074600.1	GO:0003700	molecular_function	biological_process	A transcription regulator activity that modulates transcription of gene sets via selective and non-covalent binding to a specific double-stranded genomic DNA sequence (sometimes referred to as a motif) within a cis-regulatory region. Regulatory regions include promoters (proximal and distal) and enhancers. Genes are transcriptional units, and include bacterial operons.	IBA	GO:0008150	DNA-binding transcription factor activity
TraesCS1B03G0074600	TraesCS1B03G0074600.1	GO:0003700	molecular_function	cellular process	A transcription regulator activity that modulates transcription of gene sets via selective and non-covalent binding to a specific double-stranded genomic DNA sequence (sometimes referred to as a motif) within a cis-regulatory region. Regulatory regions include promoters (proximal and distal) and enhancers. Genes are transcriptional units, and include bacterial operons.	IBA	GO:0009987	DNA-binding transcription factor activity
TraesCS1B03G0074600	TraesCS1B03G0074600.1	GO:0003700	molecular_function	metabolic process	A transcription regulator activity that modulates transcription of gene sets via selective and non-covalent binding to a specific double-stranded genomic DNA sequence (sometimes referred to as a motif) within a cis-regulatory region. Regulatory regions include promoters (proximal and distal) and enhancers. Genes are transcriptional units, and include bacterial operons.	IBA	GO:0008152	DNA-binding transcription factor activity
TraesCS1B03G0074600	TraesCS1B03G0074600.1	GO:0003700	molecular_function	DNA-binding transcription factor activity	A transcription regulator activity that modulates transcription of gene sets via selective and non-covalent binding to a specific double-stranded genomic DNA sequence (sometimes referred to as a motif) within a cis-regulatory region. Regulatory regions include promoters (proximal and distal) and enhancers. Genes are transcriptional units, and include bacterial operons.	IBA	GO:0003700	DNA-binding transcription factor activity
TraesCS1B03G0074600	TraesCS1B03G0074600.1	GO:0003700	molecular_function	transcription regulator activity	A transcription regulator activity that modulates transcription of gene sets via selective and non-covalent binding to a specific double-stranded genomic DNA sequence (sometimes referred to as a motif) within a cis-regulatory region. Regulatory regions include promoters (proximal and distal) and enhancers. Genes are transcriptional units, and include bacterial operons.	IBA	GO:0140110	DNA-binding transcription factor activity
TraesCS1B03G0074600	TraesCS1B03G0074600.1	GO:0003700	molecular_function	binding	A transcription regulator activity that modulates transcription of gene sets via selective and non-covalent binding to a specific double-stranded genomic DNA sequence (sometimes referred to as a motif) within a cis-regulatory region. Regulatory regions include promoters (proximal and distal) and enhancers. Genes are transcriptional units, and include bacterial operons.	IBA	GO:0005488	DNA-binding transcription factor activity
TraesCS1B03G0074600	TraesCS1B03G0074600.1	GO:0003700	molecular_function	nucleic acid binding	A transcription regulator activity that modulates transcription of gene sets via selective and non-covalent binding to a specific double-stranded genomic DNA sequence (sometimes referred to as a motif) within a cis-regulatory region. Regulatory regions include promoters (proximal and distal) and enhancers. Genes are transcriptional units, and include bacterial operons.	IBA	GO:0003676	DNA-binding transcription factor activity
TraesCS1B03G0074600	TraesCS1B03G0074600.1	GO:0003700	molecular_function	DNA binding	A transcription regulator activity that modulates transcription of gene sets via selective and non-covalent binding to a specific double-stranded genomic DNA sequence (sometimes referred to as a motif) within a cis-regulatory region. Regulatory regions include promoters (proximal and distal) and enhancers. Genes are transcriptional units, and include bacterial operons.	IBA	GO:0003677	DNA-binding transcription factor activity
TraesCS1B03G0074600	TraesCS1B03G0074600.1	GO:0003700	molecular_function	biosynthetic process	A transcription regulator activity that modulates transcription of gene sets via selective and non-covalent binding to a specific double-stranded genomic DNA sequence (sometimes referred to as a motif) within a cis-regulatory region. Regulatory regions include promoters (proximal and distal) and enhancers. Genes are transcriptional units, and include bacterial operons.	IBA	GO:0009058	DNA-binding transcription factor activity
TraesCS1B03G0074600	TraesCS1B03G0074600.1	GO:0003700	molecular_function	nucleobase-containing compound metabolic process	A transcription regulator activity that modulates transcription of gene sets via selective and non-covalent binding to a specific double-stranded genomic DNA sequence (sometimes referred to as a motif) within a cis-regulatory region. Regulatory regions include promoters (proximal and distal) and enhancers. Genes are transcriptional units, and include bacterial operons.	IBA	GO:0006139	DNA-binding transcription factor activity
TraesCS1B03G0074600	TraesCS1B03G0074600.1	GO:0043565	molecular_function	cellular_component	Binding to DNA of a specific nucleotide composition, e.g. GC-rich DNA binding, or with a specific sequence motif or type of DNA e.g. promotor binding or rDNA binding.	IBA	GO:0005575	sequence-specific DNA binding
TraesCS1B03G0074600	TraesCS1B03G0074600.1	GO:0043565	molecular_function	intracellular anatomical structure	Binding to DNA of a specific nucleotide composition, e.g. GC-rich DNA binding, or with a specific sequence motif or type of DNA e.g. promotor binding or rDNA binding.	IBA	GO:0005622	sequence-specific DNA binding
TraesCS1B03G0074600	TraesCS1B03G0074600.1	GO:0043565	molecular_function	nucleus	Binding to DNA of a specific nucleotide composition, e.g. GC-rich DNA binding, or with a specific sequence motif or type of DNA e.g. promotor binding or rDNA binding.	IBA	GO:0005634	sequence-specific DNA binding
TraesCS1B03G0074600	TraesCS1B03G0074600.1	GO:0043565	molecular_function	molecular_function	Binding to DNA of a specific nucleotide composition, e.g. GC-rich DNA binding, or with a specific sequence motif or type of DNA e.g. promotor binding or rDNA binding.	IBA	GO:0003674	sequence-specific DNA binding
TraesCS1B03G0074600	TraesCS1B03G0074600.1	GO:0043565	molecular_function	biological_process	Binding to DNA of a specific nucleotide composition, e.g. GC-rich DNA binding, or with a specific sequence motif or type of DNA e.g. promotor binding or rDNA binding.	IBA	GO:0008150	sequence-specific DNA binding
TraesCS1B03G0074600	TraesCS1B03G0074600.1	GO:0043565	molecular_function	cellular process	Binding to DNA of a specific nucleotide composition, e.g. GC-rich DNA binding, or with a specific sequence motif or type of DNA e.g. promotor binding or rDNA binding.	IBA	GO:0009987	sequence-specific DNA binding
TraesCS1B03G0074600	TraesCS1B03G0074600.1	GO:0043565	molecular_function	metabolic process	Binding to DNA of a specific nucleotide composition, e.g. GC-rich DNA binding, or with a specific sequence motif or type of DNA e.g. promotor binding or rDNA binding.	IBA	GO:0008152	sequence-specific DNA binding
TraesCS1B03G0074600	TraesCS1B03G0074600.1	GO:0043565	molecular_function	DNA-binding transcription factor activity	Binding to DNA of a specific nucleotide composition, e.g. GC-rich DNA binding, or with a specific sequence motif or type of DNA e.g. promotor binding or rDNA binding.	IBA	GO:0003700	sequence-specific DNA binding
TraesCS1B03G0074600	TraesCS1B03G0074600.1	GO:0043565	molecular_function	transcription regulator activity	Binding to DNA of a specific nucleotide composition, e.g. GC-rich DNA binding, or with a specific sequence motif or type of DNA e.g. promotor binding or rDNA binding.	IBA	GO:0140110	sequence-specific DNA binding
TraesCS1B03G0074600	TraesCS1B03G0074600.1	GO:0043565	molecular_function	binding	Binding to DNA of a specific nucleotide composition, e.g. GC-rich DNA binding, or with a specific sequence motif or type of DNA e.g. promotor binding or rDNA binding.	IBA	GO:0005488	sequence-specific DNA binding
TraesCS1B03G0074600	TraesCS1B03G0074600.1	GO:0043565	molecular_function	nucleic acid binding	Binding to DNA of a specific nucleotide composition, e.g. GC-rich DNA binding, or with a specific sequence motif or type of DNA e.g. promotor binding or rDNA binding.	IBA	GO:0003676	sequence-specific DNA binding
TraesCS1B03G0074600	TraesCS1B03G0074600.1	GO:0043565	molecular_function	DNA binding	Binding to DNA of a specific nucleotide composition, e.g. GC-rich DNA binding, or with a specific sequence motif or type of DNA e.g. promotor binding or rDNA binding.	IBA	GO:0003677	sequence-specific DNA binding
TraesCS1B03G0074600	TraesCS1B03G0074600.1	GO:0043565	molecular_function	biosynthetic process	Binding to DNA of a specific nucleotide composition, e.g. GC-rich DNA binding, or with a specific sequence motif or type of DNA e.g. promotor binding or rDNA binding.	IBA	GO:0009058	sequence-specific DNA binding
TraesCS1B03G0074600	TraesCS1B03G0074600.1	GO:0043565	molecular_function	nucleobase-containing compound metabolic process	Binding to DNA of a specific nucleotide composition, e.g. GC-rich DNA binding, or with a specific sequence motif or type of DNA e.g. promotor binding or rDNA binding.	IBA	GO:0006139	sequence-specific DNA binding
TraesCS1B03G0074600	TraesCS1B03G0074600.1	GO:0006355	biological_process	cellular_component	Any process that modulates the frequency, rate or extent of cellular DNA-templated transcription.	IBA	GO:0005575	regulation of DNA-templated transcription
TraesCS1B03G0074600	TraesCS1B03G0074600.1	GO:0006355	biological_process	intracellular anatomical structure	Any process that modulates the frequency, rate or extent of cellular DNA-templated transcription.	IBA	GO:0005622	regulation of DNA-templated transcription
TraesCS1B03G0074600	TraesCS1B03G0074600.1	GO:0006355	biological_process	nucleus	Any process that modulates the frequency, rate or extent of cellular DNA-templated transcription.	IBA	GO:0005634	regulation of DNA-templated transcription
TraesCS1B03G0074600	TraesCS1B03G0074600.1	GO:0006355	biological_process	molecular_function	Any process that modulates the frequency, rate or extent of cellular DNA-templated transcription.	IBA	GO:0003674	regulation of DNA-templated transcription
TraesCS1B03G0074600	TraesCS1B03G0074600.1	GO:0006355	biological_process	biological_process	Any process that modulates the frequency, rate or extent of cellular DNA-templated transcription.	IBA	GO:0008150	regulation of DNA-templated transcription
TraesCS1B03G0074600	TraesCS1B03G0074600.1	GO:0006355	biological_process	cellular process	Any process that modulates the frequency, rate or extent of cellular DNA-templated transcription.	IBA	GO:0009987	regulation of DNA-templated transcription
TraesCS1B03G0074600	TraesCS1B03G0074600.1	GO:0006355	biological_process	metabolic process	Any process that modulates the frequency, rate or extent of cellular DNA-templated transcription.	IBA	GO:0008152	regulation of DNA-templated transcription
TraesCS1B03G0074600	TraesCS1B03G0074600.1	GO:0006355	biological_process	DNA-binding transcription factor activity	Any process that modulates the frequency, rate or extent of cellular DNA-templated transcription.	IBA	GO:0003700	regulation of DNA-templated transcription
TraesCS1B03G0074600	TraesCS1B03G0074600.1	GO:0006355	biological_process	transcription regulator activity	Any process that modulates the frequency, rate or extent of cellular DNA-templated transcription.	IBA	GO:0140110	regulation of DNA-templated transcription
TraesCS1B03G0074600	TraesCS1B03G0074600.1	GO:0006355	biological_process	binding	Any process that modulates the frequency, rate or extent of cellular DNA-templated transcription.	IBA	GO:0005488	regulation of DNA-templated transcription
TraesCS1B03G0074600	TraesCS1B03G0074600.1	GO:0006355	biological_process	nucleic acid binding	Any process that modulates the frequency, rate or extent of cellular DNA-templated transcription.	IBA	GO:0003676	regulation of DNA-templated transcription
TraesCS1B03G0074600	TraesCS1B03G0074600.1	GO:0006355	biological_process	DNA binding	Any process that modulates the frequency, rate or extent of cellular DNA-templated transcription.	IBA	GO:0003677	regulation of DNA-templated transcription
TraesCS1B03G0074600	TraesCS1B03G0074600.1	GO:0006355	biological_process	biosynthetic process	Any process that modulates the frequency, rate or extent of cellular DNA-templated transcription.	IBA	GO:0009058	regulation of DNA-templated transcription
TraesCS1B03G0074600	TraesCS1B03G0074600.1	GO:0006355	biological_process	nucleobase-containing compound metabolic process	Any process that modulates the frequency, rate or extent of cellular DNA-templated transcription.	IBA	GO:0006139	regulation of DNA-templated transcription
TraesCS1B03G0074700	TraesCS1B03G0074700.1	GO:0005634	cellular_component	cellular_component	A membrane-bounded organelle of eukaryotic cells in which chromosomes are housed and replicated. In most cells, the nucleus contains all of the cell's chromosomes except the organellar chromosomes, and is the site of RNA synthesis and processing. In some species, or in specialized cell types, RNA metabolism or DNA replication may be absent.	IBA	GO:0005575	nucleus
TraesCS1B03G0074700	TraesCS1B03G0074700.1	GO:0005634	cellular_component	intracellular anatomical structure	A membrane-bounded organelle of eukaryotic cells in which chromosomes are housed and replicated. In most cells, the nucleus contains all of the cell's chromosomes except the organellar chromosomes, and is the site of RNA synthesis and processing. In some species, or in specialized cell types, RNA metabolism or DNA replication may be absent.	IBA	GO:0005622	nucleus
TraesCS1B03G0074700	TraesCS1B03G0074700.1	GO:0005634	cellular_component	nucleus	A membrane-bounded organelle of eukaryotic cells in which chromosomes are housed and replicated. In most cells, the nucleus contains all of the cell's chromosomes except the organellar chromosomes, and is the site of RNA synthesis and processing. In some species, or in specialized cell types, RNA metabolism or DNA replication may be absent.	IBA	GO:0005634	nucleus
TraesCS1B03G0074700	TraesCS1B03G0074700.1	GO:0005634	cellular_component	molecular_function	A membrane-bounded organelle of eukaryotic cells in which chromosomes are housed and replicated. In most cells, the nucleus contains all of the cell's chromosomes except the organellar chromosomes, and is the site of RNA synthesis and processing. In some species, or in specialized cell types, RNA metabolism or DNA replication may be absent.	IBA	GO:0003674	nucleus
TraesCS1B03G0074700	TraesCS1B03G0074700.1	GO:0005634	cellular_component	biological_process	A membrane-bounded organelle of eukaryotic cells in which chromosomes are housed and replicated. In most cells, the nucleus contains all of the cell's chromosomes except the organellar chromosomes, and is the site of RNA synthesis and processing. In some species, or in specialized cell types, RNA metabolism or DNA replication may be absent.	IBA	GO:0008150	nucleus
TraesCS1B03G0074700	TraesCS1B03G0074700.1	GO:0005634	cellular_component	cellular process	A membrane-bounded organelle of eukaryotic cells in which chromosomes are housed and replicated. In most cells, the nucleus contains all of the cell's chromosomes except the organellar chromosomes, and is the site of RNA synthesis and processing. In some species, or in specialized cell types, RNA metabolism or DNA replication may be absent.	IBA	GO:0009987	nucleus
TraesCS1B03G0074700	TraesCS1B03G0074700.1	GO:0005634	cellular_component	metabolic process	A membrane-bounded organelle of eukaryotic cells in which chromosomes are housed and replicated. In most cells, the nucleus contains all of the cell's chromosomes except the organellar chromosomes, and is the site of RNA synthesis and processing. In some species, or in specialized cell types, RNA metabolism or DNA replication may be absent.	IBA	GO:0008152	nucleus
TraesCS1B03G0074700	TraesCS1B03G0074700.1	GO:0005634	cellular_component	DNA-binding transcription factor activity	A membrane-bounded organelle of eukaryotic cells in which chromosomes are housed and replicated. In most cells, the nucleus contains all of the cell's chromosomes except the organellar chromosomes, and is the site of RNA synthesis and processing. In some species, or in specialized cell types, RNA metabolism or DNA replication may be absent.	IBA	GO:0003700	nucleus
TraesCS1B03G0074700	TraesCS1B03G0074700.1	GO:0005634	cellular_component	transcription regulator activity	A membrane-bounded organelle of eukaryotic cells in which chromosomes are housed and replicated. In most cells, the nucleus contains all of the cell's chromosomes except the organellar chromosomes, and is the site of RNA synthesis and processing. In some species, or in specialized cell types, RNA metabolism or DNA replication may be absent.	IBA	GO:0140110	nucleus
TraesCS1B03G0074700	TraesCS1B03G0074700.1	GO:0005634	cellular_component	binding	A membrane-bounded organelle of eukaryotic cells in which chromosomes are housed and replicated. In most cells, the nucleus contains all of the cell's chromosomes except the organellar chromosomes, and is the site of RNA synthesis and processing. In some species, or in specialized cell types, RNA metabolism or DNA replication may be absent.	IBA	GO:0005488	nucleus
TraesCS1B03G0074700	TraesCS1B03G0074700.1	GO:0005634	cellular_component	nucleic acid binding	A membrane-bounded organelle of eukaryotic cells in which chromosomes are housed and replicated. In most cells, the nucleus contains all of the cell's chromosomes except the organellar chromosomes, and is the site of RNA synthesis and processing. In some species, or in specialized cell types, RNA metabolism or DNA replication may be absent.	IBA	GO:0003676	nucleus
TraesCS1B03G0074700	TraesCS1B03G0074700.1	GO:0005634	cellular_component	DNA binding	A membrane-bounded organelle of eukaryotic cells in which chromosomes are housed and replicated. In most cells, the nucleus contains all of the cell's chromosomes except the organellar chromosomes, and is the site of RNA synthesis and processing. In some species, or in specialized cell types, RNA metabolism or DNA replication may be absent.	IBA	GO:0003677	nucleus
TraesCS1B03G0074700	TraesCS1B03G0074700.1	GO:0005634	cellular_component	biosynthetic process	A membrane-bounded organelle of eukaryotic cells in which chromosomes are housed and replicated. In most cells, the nucleus contains all of the cell's chromosomes except the organellar chromosomes, and is the site of RNA synthesis and processing. In some species, or in specialized cell types, RNA metabolism or DNA replication may be absent.	IBA	GO:0009058	nucleus
TraesCS1B03G0074700	TraesCS1B03G0074700.1	GO:0005634	cellular_component	nucleobase-containing compound metabolic process	A membrane-bounded organelle of eukaryotic cells in which chromosomes are housed and replicated. In most cells, the nucleus contains all of the cell's chromosomes except the organellar chromosomes, and is the site of RNA synthesis and processing. In some species, or in specialized cell types, RNA metabolism or DNA replication may be absent.	IBA	GO:0006139	nucleus
TraesCS1B03G0074700	TraesCS1B03G0074700.1	GO:0003700	molecular_function	cellular_component	A transcription regulator activity that modulates transcription of gene sets via selective and non-covalent binding to a specific double-stranded genomic DNA sequence (sometimes referred to as a motif) within a cis-regulatory region. Regulatory regions include promoters (proximal and distal) and enhancers. Genes are transcriptional units, and include bacterial operons.	IBA	GO:0005575	DNA-binding transcription factor activity
TraesCS1B03G0074700	TraesCS1B03G0074700.1	GO:0003700	molecular_function	intracellular anatomical structure	A transcription regulator activity that modulates transcription of gene sets via selective and non-covalent binding to a specific double-stranded genomic DNA sequence (sometimes referred to as a motif) within a cis-regulatory region. Regulatory regions include promoters (proximal and distal) and enhancers. Genes are transcriptional units, and include bacterial operons.	IBA	GO:0005622	DNA-binding transcription factor activity
TraesCS1B03G0074700	TraesCS1B03G0074700.1	GO:0003700	molecular_function	nucleus	A transcription regulator activity that modulates transcription of gene sets via selective and non-covalent binding to a specific double-stranded genomic DNA sequence (sometimes referred to as a motif) within a cis-regulatory region. Regulatory regions include promoters (proximal and distal) and enhancers. Genes are transcriptional units, and include bacterial operons.	IBA	GO:0005634	DNA-binding transcription factor activity
TraesCS1B03G0074700	TraesCS1B03G0074700.1	GO:0003700	molecular_function	molecular_function	A transcription regulator activity that modulates transcription of gene sets via selective and non-covalent binding to a specific double-stranded genomic DNA sequence (sometimes referred to as a motif) within a cis-regulatory region. Regulatory regions include promoters (proximal and distal) and enhancers. Genes are transcriptional units, and include bacterial operons.	IBA	GO:0003674	DNA-binding transcription factor activity
TraesCS1B03G0074700	TraesCS1B03G0074700.1	GO:0003700	molecular_function	biological_process	A transcription regulator activity that modulates transcription of gene sets via selective and non-covalent binding to a specific double-stranded genomic DNA sequence (sometimes referred to as a motif) within a cis-regulatory region. Regulatory regions include promoters (proximal and distal) and enhancers. Genes are transcriptional units, and include bacterial operons.	IBA	GO:0008150	DNA-binding transcription factor activity
TraesCS1B03G0074700	TraesCS1B03G0074700.1	GO:0003700	molecular_function	cellular process	A transcription regulator activity that modulates transcription of gene sets via selective and non-covalent binding to a specific double-stranded genomic DNA sequence (sometimes referred to as a motif) within a cis-regulatory region. Regulatory regions include promoters (proximal and distal) and enhancers. Genes are transcriptional units, and include bacterial operons.	IBA	GO:0009987	DNA-binding transcription factor activity
TraesCS1B03G0074700	TraesCS1B03G0074700.1	GO:0003700	molecular_function	metabolic process	A transcription regulator activity that modulates transcription of gene sets via selective and non-covalent binding to a specific double-stranded genomic DNA sequence (sometimes referred to as a motif) within a cis-regulatory region. Regulatory regions include promoters (proximal and distal) and enhancers. Genes are transcriptional units, and include bacterial operons.	IBA	GO:0008152	DNA-binding transcription factor activity
TraesCS1B03G0074700	TraesCS1B03G0074700.1	GO:0003700	molecular_function	DNA-binding transcription factor activity	A transcription regulator activity that modulates transcription of gene sets via selective and non-covalent binding to a specific double-stranded genomic DNA sequence (sometimes referred to as a motif) within a cis-regulatory region. Regulatory regions include promoters (proximal and distal) and enhancers. Genes are transcriptional units, and include bacterial operons.	IBA	GO:0003700	DNA-binding transcription factor activity
TraesCS1B03G0074700	TraesCS1B03G0074700.1	GO:0003700	molecular_function	transcription regulator activity	A transcription regulator activity that modulates transcription of gene sets via selective and non-covalent binding to a specific double-stranded genomic DNA sequence (sometimes referred to as a motif) within a cis-regulatory region. Regulatory regions include promoters (proximal and distal) and enhancers. Genes are transcriptional units, and include bacterial operons.	IBA	GO:0140110	DNA-binding transcription factor activity
TraesCS1B03G0074700	TraesCS1B03G0074700.1	GO:0003700	molecular_function	binding	A transcription regulator activity that modulates transcription of gene sets via selective and non-covalent binding to a specific double-stranded genomic DNA sequence (sometimes referred to as a motif) within a cis-regulatory region. Regulatory regions include promoters (proximal and distal) and enhancers. Genes are transcriptional units, and include bacterial operons.	IBA	GO:0005488	DNA-binding transcription factor activity
TraesCS1B03G0074700	TraesCS1B03G0074700.1	GO:0003700	molecular_function	nucleic acid binding	A transcription regulator activity that modulates transcription of gene sets via selective and non-covalent binding to a specific double-stranded genomic DNA sequence (sometimes referred to as a motif) within a cis-regulatory region. Regulatory regions include promoters (proximal and distal) and enhancers. Genes are transcriptional units, and include bacterial operons.	IBA	GO:0003676	DNA-binding transcription factor activity
TraesCS1B03G0074700	TraesCS1B03G0074700.1	GO:0003700	molecular_function	DNA binding	A transcription regulator activity that modulates transcription of gene sets via selective and non-covalent binding to a specific double-stranded genomic DNA sequence (sometimes referred to as a motif) within a cis-regulatory region. Regulatory regions include promoters (proximal and distal) and enhancers. Genes are transcriptional units, and include bacterial operons.	IBA	GO:0003677	DNA-binding transcription factor activity
TraesCS1B03G0074700	TraesCS1B03G0074700.1	GO:0003700	molecular_function	biosynthetic process	A transcription regulator activity that modulates transcription of gene sets via selective and non-covalent binding to a specific double-stranded genomic DNA sequence (sometimes referred to as a motif) within a cis-regulatory region. Regulatory regions include promoters (proximal and distal) and enhancers. Genes are transcriptional units, and include bacterial operons.	IBA	GO:0009058	DNA-binding transcription factor activity
TraesCS1B03G0074700	TraesCS1B03G0074700.1	GO:0003700	molecular_function	nucleobase-containing compound metabolic process	A transcription regulator activity that modulates transcription of gene sets via selective and non-covalent binding to a specific double-stranded genomic DNA sequence (sometimes referred to as a motif) within a cis-regulatory region. Regulatory regions include promoters (proximal and distal) and enhancers. Genes are transcriptional units, and include bacterial operons.	IBA	GO:0006139	DNA-binding transcription factor activity
TraesCS1B03G0074700	TraesCS1B03G0074700.1	GO:0043565	molecular_function	cellular_component	Binding to DNA of a specific nucleotide composition, e.g. GC-rich DNA binding, or with a specific sequence motif or type of DNA e.g. promotor binding or rDNA binding.	IBA	GO:0005575	sequence-specific DNA binding
TraesCS1B03G0074700	TraesCS1B03G0074700.1	GO:0043565	molecular_function	intracellular anatomical structure	Binding to DNA of a specific nucleotide composition, e.g. GC-rich DNA binding, or with a specific sequence motif or type of DNA e.g. promotor binding or rDNA binding.	IBA	GO:0005622	sequence-specific DNA binding
TraesCS1B03G0074700	TraesCS1B03G0074700.1	GO:0043565	molecular_function	nucleus	Binding to DNA of a specific nucleotide composition, e.g. GC-rich DNA binding, or with a specific sequence motif or type of DNA e.g. promotor binding or rDNA binding.	IBA	GO:0005634	sequence-specific DNA binding
TraesCS1B03G0074700	TraesCS1B03G0074700.1	GO:0043565	molecular_function	molecular_function	Binding to DNA of a specific nucleotide composition, e.g. GC-rich DNA binding, or with a specific sequence motif or type of DNA e.g. promotor binding or rDNA binding.	IBA	GO:0003674	sequence-specific DNA binding
TraesCS1B03G0074700	TraesCS1B03G0074700.1	GO:0043565	molecular_function	biological_process	Binding to DNA of a specific nucleotide composition, e.g. GC-rich DNA binding, or with a specific sequence motif or type of DNA e.g. promotor binding or rDNA binding.	IBA	GO:0008150	sequence-specific DNA binding
TraesCS1B03G0074700	TraesCS1B03G0074700.1	GO:0043565	molecular_function	cellular process	Binding to DNA of a specific nucleotide composition, e.g. GC-rich DNA binding, or with a specific sequence motif or type of DNA e.g. promotor binding or rDNA binding.	IBA	GO:0009987	sequence-specific DNA binding
TraesCS1B03G0074700	TraesCS1B03G0074700.1	GO:0043565	molecular_function	metabolic process	Binding to DNA of a specific nucleotide composition, e.g. GC-rich DNA binding, or with a specific sequence motif or type of DNA e.g. promotor binding or rDNA binding.	IBA	GO:0008152	sequence-specific DNA binding
TraesCS1B03G0074700	TraesCS1B03G0074700.1	GO:0043565	molecular_function	DNA-binding transcription factor activity	Binding to DNA of a specific nucleotide composition, e.g. GC-rich DNA binding, or with a specific sequence motif or type of DNA e.g. promotor binding or rDNA binding.	IBA	GO:0003700	sequence-specific DNA binding
TraesCS1B03G0074700	TraesCS1B03G0074700.1	GO:0043565	molecular_function	transcription regulator activity	Binding to DNA of a specific nucleotide composition, e.g. GC-rich DNA binding, or with a specific sequence motif or type of DNA e.g. promotor binding or rDNA binding.	IBA	GO:0140110	sequence-specific DNA binding
TraesCS1B03G0074700	TraesCS1B03G0074700.1	GO:0043565	molecular_function	binding	Binding to DNA of a specific nucleotide composition, e.g. GC-rich DNA binding, or with a specific sequence motif or type of DNA e.g. promotor binding or rDNA binding.	IBA	GO:0005488	sequence-specific DNA binding
TraesCS1B03G0074700	TraesCS1B03G0074700.1	GO:0043565	molecular_function	nucleic acid binding	Binding to DNA of a specific nucleotide composition, e.g. GC-rich DNA binding, or with a specific sequence motif or type of DNA e.g. promotor binding or rDNA binding.	IBA	GO:0003676	sequence-specific DNA binding
TraesCS1B03G0074700	TraesCS1B03G0074700.1	GO:0043565	molecular_function	DNA binding	Binding to DNA of a specific nucleotide composition, e.g. GC-rich DNA binding, or with a specific sequence motif or type of DNA e.g. promotor binding or rDNA binding.	IBA	GO:0003677	sequence-specific DNA binding
TraesCS1B03G0074700	TraesCS1B03G0074700.1	GO:0043565	molecular_function	biosynthetic process	Binding to DNA of a specific nucleotide composition, e.g. GC-rich DNA binding, or with a specific sequence motif or type of DNA e.g. promotor binding or rDNA binding.	IBA	GO:0009058	sequence-specific DNA binding
TraesCS1B03G0074700	TraesCS1B03G0074700.1	GO:0043565	molecular_function	nucleobase-containing compound metabolic process	Binding to DNA of a specific nucleotide composition, e.g. GC-rich DNA binding, or with a specific sequence motif or type of DNA e.g. promotor binding or rDNA binding.	IBA	GO:0006139	sequence-specific DNA binding
TraesCS1B03G0074700	TraesCS1B03G0074700.1	GO:0006355	biological_process	cellular_component	Any process that modulates the frequency, rate or extent of cellular DNA-templated transcription.	IBA	GO:0005575	regulation of DNA-templated transcription
TraesCS1B03G0074700	TraesCS1B03G0074700.1	GO:0006355	biological_process	intracellular anatomical structure	Any process that modulates the frequency, rate or extent of cellular DNA-templated transcription.	IBA	GO:0005622	regulation of DNA-templated transcription
TraesCS1B03G0074700	TraesCS1B03G0074700.1	GO:0006355	biological_process	nucleus	Any process that modulates the frequency, rate or extent of cellular DNA-templated transcription.	IBA	GO:0005634	regulation of DNA-templated transcription
TraesCS1B03G0074700	TraesCS1B03G0074700.1	GO:0006355	biological_process	molecular_function	Any process that modulates the frequency, rate or extent of cellular DNA-templated transcription.	IBA	GO:0003674	regulation of DNA-templated transcription
TraesCS1B03G0074700	TraesCS1B03G0074700.1	GO:0006355	biological_process	biological_process	Any process that modulates the frequency, rate or extent of cellular DNA-templated transcription.	IBA	GO:0008150	regulation of DNA-templated transcription
TraesCS1B03G0074700	TraesCS1B03G0074700.1	GO:0006355	biological_process	cellular process	Any process that modulates the frequency, rate or extent of cellular DNA-templated transcription.	IBA	GO:0009987	regulation of DNA-templated transcription
TraesCS1B03G0074700	TraesCS1B03G0074700.1	GO:0006355	biological_process	metabolic process	Any process that modulates the frequency, rate or extent of cellular DNA-templated transcription.	IBA	GO:0008152	regulation of DNA-templated transcription
TraesCS1B03G0074700	TraesCS1B03G0074700.1	GO:0006355	biological_process	DNA-binding transcription factor activity	Any process that modulates the frequency, rate or extent of cellular DNA-templated transcription.	IBA	GO:0003700	regulation of DNA-templated transcription
TraesCS1B03G0074700	TraesCS1B03G0074700.1	GO:0006355	biological_process	transcription regulator activity	Any process that modulates the frequency, rate or extent of cellular DNA-templated transcription.	IBA	GO:0140110	regulation of DNA-templated transcription
TraesCS1B03G0074700	TraesCS1B03G0074700.1	GO:0006355	biological_process	binding	Any process that modulates the frequency, rate or extent of cellular DNA-templated transcription.	IBA	GO:0005488	regulation of DNA-templated transcription
TraesCS1B03G0074700	TraesCS1B03G0074700.1	GO:0006355	biological_process	nucleic acid binding	Any process that modulates the frequency, rate or extent of cellular DNA-templated transcription.	IBA	GO:0003676	regulation of DNA-templated transcription
TraesCS1B03G0074700	TraesCS1B03G0074700.1	GO:0006355	biological_process	DNA binding	Any process that modulates the frequency, rate or extent of cellular DNA-templated transcription.	IBA	GO:0003677	regulation of DNA-templated transcription
TraesCS1B03G0074700	TraesCS1B03G0074700.1	GO:0006355	biological_process	biosynthetic process	Any process that modulates the frequency, rate or extent of cellular DNA-templated transcription.	IBA	GO:0009058	regulation of DNA-templated transcription
TraesCS1B03G0074700	TraesCS1B03G0074700.1	GO:0006355	biological_process	nucleobase-containing compound metabolic process	Any process that modulates the frequency, rate or extent of cellular DNA-templated transcription.	IBA	GO:0006139	regulation of DNA-templated transcription
TraesCS1B03G0074800	TraesCS1B03G0074800.1	GO:0005634	cellular_component	cellular_component	A membrane-bounded organelle of eukaryotic cells in which chromosomes are housed and replicated. In most cells, the nucleus contains all of the cell's chromosomes except the organellar chromosomes, and is the site of RNA synthesis and processing. In some species, or in specialized cell types, RNA metabolism or DNA replication may be absent.	IBA	GO:0005575	nucleus
TraesCS1B03G0074800	TraesCS1B03G0074800.1	GO:0005634	cellular_component	intracellular anatomical structure	A membrane-bounded organelle of eukaryotic cells in which chromosomes are housed and replicated. In most cells, the nucleus contains all of the cell's chromosomes except the organellar chromosomes, and is the site of RNA synthesis and processing. In some species, or in specialized cell types, RNA metabolism or DNA replication may be absent.	IBA	GO:0005622	nucleus
TraesCS1B03G0074800	TraesCS1B03G0074800.1	GO:0005634	cellular_component	nucleus	A membrane-bounded organelle of eukaryotic cells in which chromosomes are housed and replicated. In most cells, the nucleus contains all of the cell's chromosomes except the organellar chromosomes, and is the site of RNA synthesis and processing. In some species, or in specialized cell types, RNA metabolism or DNA replication may be absent.	IBA	GO:0005634	nucleus
TraesCS1B03G0074800	TraesCS1B03G0074800.1	GO:0005634	cellular_component	molecular_function	A membrane-bounded organelle of eukaryotic cells in which chromosomes are housed and replicated. In most cells, the nucleus contains all of the cell's chromosomes except the organellar chromosomes, and is the site of RNA synthesis and processing. In some species, or in specialized cell types, RNA metabolism or DNA replication may be absent.	IBA	GO:0003674	nucleus
TraesCS1B03G0074800	TraesCS1B03G0074800.1	GO:0005634	cellular_component	biological_process	A membrane-bounded organelle of eukaryotic cells in which chromosomes are housed and replicated. In most cells, the nucleus contains all of the cell's chromosomes except the organellar chromosomes, and is the site of RNA synthesis and processing. In some species, or in specialized cell types, RNA metabolism or DNA replication may be absent.	IBA	GO:0008150	nucleus
TraesCS1B03G0074800	TraesCS1B03G0074800.1	GO:0005634	cellular_component	cellular process	A membrane-bounded organelle of eukaryotic cells in which chromosomes are housed and replicated. In most cells, the nucleus contains all of the cell's chromosomes except the organellar chromosomes, and is the site of RNA synthesis and processing. In some species, or in specialized cell types, RNA metabolism or DNA replication may be absent.	IBA	GO:0009987	nucleus
TraesCS1B03G0074800	TraesCS1B03G0074800.1	GO:0005634	cellular_component	metabolic process	A membrane-bounded organelle of eukaryotic cells in which chromosomes are housed and replicated. In most cells, the nucleus contains all of the cell's chromosomes except the organellar chromosomes, and is the site of RNA synthesis and processing. In some species, or in specialized cell types, RNA metabolism or DNA replication may be absent.	IBA	GO:0008152	nucleus
TraesCS1B03G0074800	TraesCS1B03G0074800.1	GO:0005634	cellular_component	DNA-binding transcription factor activity	A membrane-bounded organelle of eukaryotic cells in which chromosomes are housed and replicated. In most cells, the nucleus contains all of the cell's chromosomes except the organellar chromosomes, and is the site of RNA synthesis and processing. In some species, or in specialized cell types, RNA metabolism or DNA replication may be absent.	IBA	GO:0003700	nucleus
TraesCS1B03G0074800	TraesCS1B03G0074800.1	GO:0005634	cellular_component	transcription regulator activity	A membrane-bounded organelle of eukaryotic cells in which chromosomes are housed and replicated. In most cells, the nucleus contains all of the cell's chromosomes except the organellar chromosomes, and is the site of RNA synthesis and processing. In some species, or in specialized cell types, RNA metabolism or DNA replication may be absent.	IBA	GO:0140110	nucleus
TraesCS1B03G0074800	TraesCS1B03G0074800.1	GO:0005634	cellular_component	binding	A membrane-bounded organelle of eukaryotic cells in which chromosomes are housed and replicated. In most cells, the nucleus contains all of the cell's chromosomes except the organellar chromosomes, and is the site of RNA synthesis and processing. In some species, or in specialized cell types, RNA metabolism or DNA replication may be absent.	IBA	GO:0005488	nucleus
TraesCS1B03G0074800	TraesCS1B03G0074800.1	GO:0005634	cellular_component	nucleic acid binding	A membrane-bounded organelle of eukaryotic cells in which chromosomes are housed and replicated. In most cells, the nucleus contains all of the cell's chromosomes except the organellar chromosomes, and is the site of RNA synthesis and processing. In some species, or in specialized cell types, RNA metabolism or DNA replication may be absent.	IBA	GO:0003676	nucleus
TraesCS1B03G0074800	TraesCS1B03G0074800.1	GO:0005634	cellular_component	DNA binding	A membrane-bounded organelle of eukaryotic cells in which chromosomes are housed and replicated. In most cells, the nucleus contains all of the cell's chromosomes except the organellar chromosomes, and is the site of RNA synthesis and processing. In some species, or in specialized cell types, RNA metabolism or DNA replication may be absent.	IBA	GO:0003677	nucleus
TraesCS1B03G0074800	TraesCS1B03G0074800.1	GO:0005634	cellular_component	biosynthetic process	A membrane-bounded organelle of eukaryotic cells in which chromosomes are housed and replicated. In most cells, the nucleus contains all of the cell's chromosomes except the organellar chromosomes, and is the site of RNA synthesis and processing. In some species, or in specialized cell types, RNA metabolism or DNA replication may be absent.	IBA	GO:0009058	nucleus
TraesCS1B03G0074800	TraesCS1B03G0074800.1	GO:0005634	cellular_component	nucleobase-containing compound metabolic process	A membrane-bounded organelle of eukaryotic cells in which chromosomes are housed and replicated. In most cells, the nucleus contains all of the cell's chromosomes except the organellar chromosomes, and is the site of RNA synthesis and processing. In some species, or in specialized cell types, RNA metabolism or DNA replication may be absent.	IBA	GO:0006139	nucleus
TraesCS1B03G0074800	TraesCS1B03G0074800.1	GO:0003700	molecular_function	cellular_component	A transcription regulator activity that modulates transcription of gene sets via selective and non-covalent binding to a specific double-stranded genomic DNA sequence (sometimes referred to as a motif) within a cis-regulatory region. Regulatory regions include promoters (proximal and distal) and enhancers. Genes are transcriptional units, and include bacterial operons.	IBA	GO:0005575	DNA-binding transcription factor activity
TraesCS1B03G0074800	TraesCS1B03G0074800.1	GO:0003700	molecular_function	intracellular anatomical structure	A transcription regulator activity that modulates transcription of gene sets via selective and non-covalent binding to a specific double-stranded genomic DNA sequence (sometimes referred to as a motif) within a cis-regulatory region. Regulatory regions include promoters (proximal and distal) and enhancers. Genes are transcriptional units, and include bacterial operons.	IBA	GO:0005622	DNA-binding transcription factor activity
TraesCS1B03G0074800	TraesCS1B03G0074800.1	GO:0003700	molecular_function	nucleus	A transcription regulator activity that modulates transcription of gene sets via selective and non-covalent binding to a specific double-stranded genomic DNA sequence (sometimes referred to as a motif) within a cis-regulatory region. Regulatory regions include promoters (proximal and distal) and enhancers. Genes are transcriptional units, and include bacterial operons.	IBA	GO:0005634	DNA-binding transcription factor activity
TraesCS1B03G0074800	TraesCS1B03G0074800.1	GO:0003700	molecular_function	molecular_function	A transcription regulator activity that modulates transcription of gene sets via selective and non-covalent binding to a specific double-stranded genomic DNA sequence (sometimes referred to as a motif) within a cis-regulatory region. Regulatory regions include promoters (proximal and distal) and enhancers. Genes are transcriptional units, and include bacterial operons.	IBA	GO:0003674	DNA-binding transcription factor activity
TraesCS1B03G0074800	TraesCS1B03G0074800.1	GO:0003700	molecular_function	biological_process	A transcription regulator activity that modulates transcription of gene sets via selective and non-covalent binding to a specific double-stranded genomic DNA sequence (sometimes referred to as a motif) within a cis-regulatory region. Regulatory regions include promoters (proximal and distal) and enhancers. Genes are transcriptional units, and include bacterial operons.	IBA	GO:0008150	DNA-binding transcription factor activity
TraesCS1B03G0074800	TraesCS1B03G0074800.1	GO:0003700	molecular_function	cellular process	A transcription regulator activity that modulates transcription of gene sets via selective and non-covalent binding to a specific double-stranded genomic DNA sequence (sometimes referred to as a motif) within a cis-regulatory region. Regulatory regions include promoters (proximal and distal) and enhancers. Genes are transcriptional units, and include bacterial operons.	IBA	GO:0009987	DNA-binding transcription factor activity
TraesCS1B03G0074800	TraesCS1B03G0074800.1	GO:0003700	molecular_function	metabolic process	A transcription regulator activity that modulates transcription of gene sets via selective and non-covalent binding to a specific double-stranded genomic DNA sequence (sometimes referred to as a motif) within a cis-regulatory region. Regulatory regions include promoters (proximal and distal) and enhancers. Genes are transcriptional units, and include bacterial operons.	IBA	GO:0008152	DNA-binding transcription factor activity
TraesCS1B03G0074800	TraesCS1B03G0074800.1	GO:0003700	molecular_function	DNA-binding transcription factor activity	A transcription regulator activity that modulates transcription of gene sets via selective and non-covalent binding to a specific double-stranded genomic DNA sequence (sometimes referred to as a motif) within a cis-regulatory region. Regulatory regions include promoters (proximal and distal) and enhancers. Genes are transcriptional units, and include bacterial operons.	IBA	GO:0003700	DNA-binding transcription factor activity
TraesCS1B03G0074800	TraesCS1B03G0074800.1	GO:0003700	molecular_function	transcription regulator activity	A transcription regulator activity that modulates transcription of gene sets via selective and non-covalent binding to a specific double-stranded genomic DNA sequence (sometimes referred to as a motif) within a cis-regulatory region. Regulatory regions include promoters (proximal and distal) and enhancers. Genes are transcriptional units, and include bacterial operons.	IBA	GO:0140110	DNA-binding transcription factor activity
TraesCS1B03G0074800	TraesCS1B03G0074800.1	GO:0003700	molecular_function	binding	A transcription regulator activity that modulates transcription of gene sets via selective and non-covalent binding to a specific double-stranded genomic DNA sequence (sometimes referred to as a motif) within a cis-regulatory region. Regulatory regions include promoters (proximal and distal) and enhancers. Genes are transcriptional units, and include bacterial operons.	IBA	GO:0005488	DNA-binding transcription factor activity
TraesCS1B03G0074800	TraesCS1B03G0074800.1	GO:0003700	molecular_function	nucleic acid binding	A transcription regulator activity that modulates transcription of gene sets via selective and non-covalent binding to a specific double-stranded genomic DNA sequence (sometimes referred to as a motif) within a cis-regulatory region. Regulatory regions include promoters (proximal and distal) and enhancers. Genes are transcriptional units, and include bacterial operons.	IBA	GO:0003676	DNA-binding transcription factor activity
TraesCS1B03G0074800	TraesCS1B03G0074800.1	GO:0003700	molecular_function	DNA binding	A transcription regulator activity that modulates transcription of gene sets via selective and non-covalent binding to a specific double-stranded genomic DNA sequence (sometimes referred to as a motif) within a cis-regulatory region. Regulatory regions include promoters (proximal and distal) and enhancers. Genes are transcriptional units, and include bacterial operons.	IBA	GO:0003677	DNA-binding transcription factor activity
TraesCS1B03G0074800	TraesCS1B03G0074800.1	GO:0003700	molecular_function	biosynthetic process	A transcription regulator activity that modulates transcription of gene sets via selective and non-covalent binding to a specific double-stranded genomic DNA sequence (sometimes referred to as a motif) within a cis-regulatory region. Regulatory regions include promoters (proximal and distal) and enhancers. Genes are transcriptional units, and include bacterial operons.	IBA	GO:0009058	DNA-binding transcription factor activity
TraesCS1B03G0074800	TraesCS1B03G0074800.1	GO:0003700	molecular_function	nucleobase-containing compound metabolic process	A transcription regulator activity that modulates transcription of gene sets via selective and non-covalent binding to a specific double-stranded genomic DNA sequence (sometimes referred to as a motif) within a cis-regulatory region. Regulatory regions include promoters (proximal and distal) and enhancers. Genes are transcriptional units, and include bacterial operons.	IBA	GO:0006139	DNA-binding transcription factor activity
TraesCS1B03G0074800	TraesCS1B03G0074800.1	GO:0043565	molecular_function	cellular_component	Binding to DNA of a specific nucleotide composition, e.g. GC-rich DNA binding, or with a specific sequence motif or type of DNA e.g. promotor binding or rDNA binding.	IBA	GO:0005575	sequence-specific DNA binding
TraesCS1B03G0074800	TraesCS1B03G0074800.1	GO:0043565	molecular_function	intracellular anatomical structure	Binding to DNA of a specific nucleotide composition, e.g. GC-rich DNA binding, or with a specific sequence motif or type of DNA e.g. promotor binding or rDNA binding.	IBA	GO:0005622	sequence-specific DNA binding
TraesCS1B03G0074800	TraesCS1B03G0074800.1	GO:0043565	molecular_function	nucleus	Binding to DNA of a specific nucleotide composition, e.g. GC-rich DNA binding, or with a specific sequence motif or type of DNA e.g. promotor binding or rDNA binding.	IBA	GO:0005634	sequence-specific DNA binding
TraesCS1B03G0074800	TraesCS1B03G0074800.1	GO:0043565	molecular_function	molecular_function	Binding to DNA of a specific nucleotide composition, e.g. GC-rich DNA binding, or with a specific sequence motif or type of DNA e.g. promotor binding or rDNA binding.	IBA	GO:0003674	sequence-specific DNA binding
TraesCS1B03G0074800	TraesCS1B03G0074800.1	GO:0043565	molecular_function	biological_process	Binding to DNA of a specific nucleotide composition, e.g. GC-rich DNA binding, or with a specific sequence motif or type of DNA e.g. promotor binding or rDNA binding.	IBA	GO:0008150	sequence-specific DNA binding
TraesCS1B03G0074800	TraesCS1B03G0074800.1	GO:0043565	molecular_function	cellular process	Binding to DNA of a specific nucleotide composition, e.g. GC-rich DNA binding, or with a specific sequence motif or type of DNA e.g. promotor binding or rDNA binding.	IBA	GO:0009987	sequence-specific DNA binding
TraesCS1B03G0074800	TraesCS1B03G0074800.1	GO:0043565	molecular_function	metabolic process	Binding to DNA of a specific nucleotide composition, e.g. GC-rich DNA binding, or with a specific sequence motif or type of DNA e.g. promotor binding or rDNA binding.	IBA	GO:0008152	sequence-specific DNA binding
TraesCS1B03G0074800	TraesCS1B03G0074800.1	GO:0043565	molecular_function	DNA-binding transcription factor activity	Binding to DNA of a specific nucleotide composition, e.g. GC-rich DNA binding, or with a specific sequence motif or type of DNA e.g. promotor binding or rDNA binding.	IBA	GO:0003700	sequence-specific DNA binding
TraesCS1B03G0074800	TraesCS1B03G0074800.1	GO:0043565	molecular_function	transcription regulator activity	Binding to DNA of a specific nucleotide composition, e.g. GC-rich DNA binding, or with a specific sequence motif or type of DNA e.g. promotor binding or rDNA binding.	IBA	GO:0140110	sequence-specific DNA binding
TraesCS1B03G0074800	TraesCS1B03G0074800.1	GO:0043565	molecular_function	binding	Binding to DNA of a specific nucleotide composition, e.g. GC-rich DNA binding, or with a specific sequence motif or type of DNA e.g. promotor binding or rDNA binding.	IBA	GO:0005488	sequence-specific DNA binding
TraesCS1B03G0074800	TraesCS1B03G0074800.1	GO:0043565	molecular_function	nucleic acid binding	Binding to DNA of a specific nucleotide composition, e.g. GC-rich DNA binding, or with a specific sequence motif or type of DNA e.g. promotor binding or rDNA binding.	IBA	GO:0003676	sequence-specific DNA binding
TraesCS1B03G0074800	TraesCS1B03G0074800.1	GO:0043565	molecular_function	DNA binding	Binding to DNA of a specific nucleotide composition, e.g. GC-rich DNA binding, or with a specific sequence motif or type of DNA e.g. promotor binding or rDNA binding.	IBA	GO:0003677	sequence-specific DNA binding
TraesCS1B03G0074800	TraesCS1B03G0074800.1	GO:0043565	molecular_function	biosynthetic process	Binding to DNA of a specific nucleotide composition, e.g. GC-rich DNA binding, or with a specific sequence motif or type of DNA e.g. promotor binding or rDNA binding.	IBA	GO:0009058	sequence-specific DNA binding
TraesCS1B03G0074800	TraesCS1B03G0074800.1	GO:0043565	molecular_function	nucleobase-containing compound metabolic process	Binding to DNA of a specific nucleotide composition, e.g. GC-rich DNA binding, or with a specific sequence motif or type of DNA e.g. promotor binding or rDNA binding.	IBA	GO:0006139	sequence-specific DNA binding
TraesCS1B03G0074800	TraesCS1B03G0074800.1	GO:0006355	biological_process	cellular_component	Any process that modulates the frequency, rate or extent of cellular DNA-templated transcription.	IBA	GO:0005575	regulation of DNA-templated transcription
TraesCS1B03G0074800	TraesCS1B03G0074800.1	GO:0006355	biological_process	intracellular anatomical structure	Any process that modulates the frequency, rate or extent of cellular DNA-templated transcription.	IBA	GO:0005622	regulation of DNA-templated transcription
TraesCS1B03G0074800	TraesCS1B03G0074800.1	GO:0006355	biological_process	nucleus	Any process that modulates the frequency, rate or extent of cellular DNA-templated transcription.	IBA	GO:0005634	regulation of DNA-templated transcription
TraesCS1B03G0074800	TraesCS1B03G0074800.1	GO:0006355	biological_process	molecular_function	Any process that modulates the frequency, rate or extent of cellular DNA-templated transcription.	IBA	GO:0003674	regulation of DNA-templated transcription
TraesCS1B03G0074800	TraesCS1B03G0074800.1	GO:0006355	biological_process	biological_process	Any process that modulates the frequency, rate or extent of cellular DNA-templated transcription.	IBA	GO:0008150	regulation of DNA-templated transcription
TraesCS1B03G0074800	TraesCS1B03G0074800.1	GO:0006355	biological_process	cellular process	Any process that modulates the frequency, rate or extent of cellular DNA-templated transcription.	IBA	GO:0009987	regulation of DNA-templated transcription
TraesCS1B03G0074800	TraesCS1B03G0074800.1	GO:0006355	biological_process	metabolic process	Any process that modulates the frequency, rate or extent of cellular DNA-templated transcription.	IBA	GO:0008152	regulation of DNA-templated transcription
TraesCS1B03G0074800	TraesCS1B03G0074800.1	GO:0006355	biological_process	DNA-binding transcription factor activity	Any process that modulates the frequency, rate or extent of cellular DNA-templated transcription.	IBA	GO:0003700	regulation of DNA-templated transcription
TraesCS1B03G0074800	TraesCS1B03G0074800.1	GO:0006355	biological_process	transcription regulator activity	Any process that modulates the frequency, rate or extent of cellular DNA-templated transcription.	IBA	GO:0140110	regulation of DNA-templated transcription
TraesCS1B03G0074800	TraesCS1B03G0074800.1	GO:0006355	biological_process	binding	Any process that modulates the frequency, rate or extent of cellular DNA-templated transcription.	IBA	GO:0005488	regulation of DNA-templated transcription
TraesCS1B03G0074800	TraesCS1B03G0074800.1	GO:0006355	biological_process	nucleic acid binding	Any process that modulates the frequency, rate or extent of cellular DNA-templated transcription.	IBA	GO:0003676	regulation of DNA-templated transcription
TraesCS1B03G0074800	TraesCS1B03G0074800.1	GO:0006355	biological_process	DNA binding	Any process that modulates the frequency, rate or extent of cellular DNA-templated transcription.	IBA	GO:0003677	regulation of DNA-templated transcription
TraesCS1B03G0074800	TraesCS1B03G0074800.1	GO:0006355	biological_process	biosynthetic process	Any process that modulates the frequency, rate or extent of cellular DNA-templated transcription.	IBA	GO:0009058	regulation of DNA-templated transcription
TraesCS1B03G0074800	TraesCS1B03G0074800.1	GO:0006355	biological_process	nucleobase-containing compound metabolic process	Any process that modulates the frequency, rate or extent of cellular DNA-templated transcription.	IBA	GO:0006139	regulation of DNA-templated transcription
TraesCS1B03G0075100	TraesCS1B03G0075100.1	GO:0005634	cellular_component	cellular_component	A membrane-bounded organelle of eukaryotic cells in which chromosomes are housed and replicated. In most cells, the nucleus contains all of the cell's chromosomes except the organellar chromosomes, and is the site of RNA synthesis and processing. In some species, or in specialized cell types, RNA metabolism or DNA replication may be absent.	IBA	GO:0005575	nucleus
TraesCS1B03G0075100	TraesCS1B03G0075100.1	GO:0005634	cellular_component	intracellular anatomical structure	A membrane-bounded organelle of eukaryotic cells in which chromosomes are housed and replicated. In most cells, the nucleus contains all of the cell's chromosomes except the organellar chromosomes, and is the site of RNA synthesis and processing. In some species, or in specialized cell types, RNA metabolism or DNA replication may be absent.	IBA	GO:0005622	nucleus
TraesCS1B03G0075100	TraesCS1B03G0075100.1	GO:0005634	cellular_component	nucleus	A membrane-bounded organelle of eukaryotic cells in which chromosomes are housed and replicated. In most cells, the nucleus contains all of the cell's chromosomes except the organellar chromosomes, and is the site of RNA synthesis and processing. In some species, or in specialized cell types, RNA metabolism or DNA replication may be absent.	IBA	GO:0005634	nucleus
TraesCS1B03G0075100	TraesCS1B03G0075100.1	GO:0005634	cellular_component	molecular_function	A membrane-bounded organelle of eukaryotic cells in which chromosomes are housed and replicated. In most cells, the nucleus contains all of the cell's chromosomes except the organellar chromosomes, and is the site of RNA synthesis and processing. In some species, or in specialized cell types, RNA metabolism or DNA replication may be absent.	IBA	GO:0003674	nucleus
TraesCS1B03G0075100	TraesCS1B03G0075100.1	GO:0005634	cellular_component	biological_process	A membrane-bounded organelle of eukaryotic cells in which chromosomes are housed and replicated. In most cells, the nucleus contains all of the cell's chromosomes except the organellar chromosomes, and is the site of RNA synthesis and processing. In some species, or in specialized cell types, RNA metabolism or DNA replication may be absent.	IBA	GO:0008150	nucleus
TraesCS1B03G0075100	TraesCS1B03G0075100.1	GO:0005634	cellular_component	cellular process	A membrane-bounded organelle of eukaryotic cells in which chromosomes are housed and replicated. In most cells, the nucleus contains all of the cell's chromosomes except the organellar chromosomes, and is the site of RNA synthesis and processing. In some species, or in specialized cell types, RNA metabolism or DNA replication may be absent.	IBA	GO:0009987	nucleus
TraesCS1B03G0075100	TraesCS1B03G0075100.1	GO:0005634	cellular_component	metabolic process	A membrane-bounded organelle of eukaryotic cells in which chromosomes are housed and replicated. In most cells, the nucleus contains all of the cell's chromosomes except the organellar chromosomes, and is the site of RNA synthesis and processing. In some species, or in specialized cell types, RNA metabolism or DNA replication may be absent.	IBA	GO:0008152	nucleus
TraesCS1B03G0075100	TraesCS1B03G0075100.1	GO:0005634	cellular_component	DNA-binding transcription factor activity	A membrane-bounded organelle of eukaryotic cells in which chromosomes are housed and replicated. In most cells, the nucleus contains all of the cell's chromosomes except the organellar chromosomes, and is the site of RNA synthesis and processing. In some species, or in specialized cell types, RNA metabolism or DNA replication may be absent.	IBA	GO:0003700	nucleus
TraesCS1B03G0075100	TraesCS1B03G0075100.1	GO:0005634	cellular_component	transcription regulator activity	A membrane-bounded organelle of eukaryotic cells in which chromosomes are housed and replicated. In most cells, the nucleus contains all of the cell's chromosomes except the organellar chromosomes, and is the site of RNA synthesis and processing. In some species, or in specialized cell types, RNA metabolism or DNA replication may be absent.	IBA	GO:0140110	nucleus
TraesCS1B03G0075100	TraesCS1B03G0075100.1	GO:0005634	cellular_component	binding	A membrane-bounded organelle of eukaryotic cells in which chromosomes are housed and replicated. In most cells, the nucleus contains all of the cell's chromosomes except the organellar chromosomes, and is the site of RNA synthesis and processing. In some species, or in specialized cell types, RNA metabolism or DNA replication may be absent.	IBA	GO:0005488	nucleus
TraesCS1B03G0075100	TraesCS1B03G0075100.1	GO:0005634	cellular_component	nucleic acid binding	A membrane-bounded organelle of eukaryotic cells in which chromosomes are housed and replicated. In most cells, the nucleus contains all of the cell's chromosomes except the organellar chromosomes, and is the site of RNA synthesis and processing. In some species, or in specialized cell types, RNA metabolism or DNA replication may be absent.	IBA	GO:0003676	nucleus
TraesCS1B03G0075100	TraesCS1B03G0075100.1	GO:0005634	cellular_component	DNA binding	A membrane-bounded organelle of eukaryotic cells in which chromosomes are housed and replicated. In most cells, the nucleus contains all of the cell's chromosomes except the organellar chromosomes, and is the site of RNA synthesis and processing. In some species, or in specialized cell types, RNA metabolism or DNA replication may be absent.	IBA	GO:0003677	nucleus
TraesCS1B03G0075100	TraesCS1B03G0075100.1	GO:0005634	cellular_component	biosynthetic process	A membrane-bounded organelle of eukaryotic cells in which chromosomes are housed and replicated. In most cells, the nucleus contains all of the cell's chromosomes except the organellar chromosomes, and is the site of RNA synthesis and processing. In some species, or in specialized cell types, RNA metabolism or DNA replication may be absent.	IBA	GO:0009058	nucleus
TraesCS1B03G0075100	TraesCS1B03G0075100.1	GO:0005634	cellular_component	nucleobase-containing compound metabolic process	A membrane-bounded organelle of eukaryotic cells in which chromosomes are housed and replicated. In most cells, the nucleus contains all of the cell's chromosomes except the organellar chromosomes, and is the site of RNA synthesis and processing. In some species, or in specialized cell types, RNA metabolism or DNA replication may be absent.	IBA	GO:0006139	nucleus
TraesCS1B03G0075100	TraesCS1B03G0075100.1	GO:0003700	molecular_function	cellular_component	A transcription regulator activity that modulates transcription of gene sets via selective and non-covalent binding to a specific double-stranded genomic DNA sequence (sometimes referred to as a motif) within a cis-regulatory region. Regulatory regions include promoters (proximal and distal) and enhancers. Genes are transcriptional units, and include bacterial operons.	IBA	GO:0005575	DNA-binding transcription factor activity
TraesCS1B03G0075100	TraesCS1B03G0075100.1	GO:0003700	molecular_function	intracellular anatomical structure	A transcription regulator activity that modulates transcription of gene sets via selective and non-covalent binding to a specific double-stranded genomic DNA sequence (sometimes referred to as a motif) within a cis-regulatory region. Regulatory regions include promoters (proximal and distal) and enhancers. Genes are transcriptional units, and include bacterial operons.	IBA	GO:0005622	DNA-binding transcription factor activity
TraesCS1B03G0075100	TraesCS1B03G0075100.1	GO:0003700	molecular_function	nucleus	A transcription regulator activity that modulates transcription of gene sets via selective and non-covalent binding to a specific double-stranded genomic DNA sequence (sometimes referred to as a motif) within a cis-regulatory region. Regulatory regions include promoters (proximal and distal) and enhancers. Genes are transcriptional units, and include bacterial operons.	IBA	GO:0005634	DNA-binding transcription factor activity
TraesCS1B03G0075100	TraesCS1B03G0075100.1	GO:0003700	molecular_function	molecular_function	A transcription regulator activity that modulates transcription of gene sets via selective and non-covalent binding to a specific double-stranded genomic DNA sequence (sometimes referred to as a motif) within a cis-regulatory region. Regulatory regions include promoters (proximal and distal) and enhancers. Genes are transcriptional units, and include bacterial operons.	IBA	GO:0003674	DNA-binding transcription factor activity
TraesCS1B03G0075100	TraesCS1B03G0075100.1	GO:0003700	molecular_function	biological_process	A transcription regulator activity that modulates transcription of gene sets via selective and non-covalent binding to a specific double-stranded genomic DNA sequence (sometimes referred to as a motif) within a cis-regulatory region. Regulatory regions include promoters (proximal and distal) and enhancers. Genes are transcriptional units, and include bacterial operons.	IBA	GO:0008150	DNA-binding transcription factor activity
TraesCS1B03G0075100	TraesCS1B03G0075100.1	GO:0003700	molecular_function	cellular process	A transcription regulator activity that modulates transcription of gene sets via selective and non-covalent binding to a specific double-stranded genomic DNA sequence (sometimes referred to as a motif) within a cis-regulatory region. Regulatory regions include promoters (proximal and distal) and enhancers. Genes are transcriptional units, and include bacterial operons.	IBA	GO:0009987	DNA-binding transcription factor activity
TraesCS1B03G0075100	TraesCS1B03G0075100.1	GO:0003700	molecular_function	metabolic process	A transcription regulator activity that modulates transcription of gene sets via selective and non-covalent binding to a specific double-stranded genomic DNA sequence (sometimes referred to as a motif) within a cis-regulatory region. Regulatory regions include promoters (proximal and distal) and enhancers. Genes are transcriptional units, and include bacterial operons.	IBA	GO:0008152	DNA-binding transcription factor activity
TraesCS1B03G0075100	TraesCS1B03G0075100.1	GO:0003700	molecular_function	DNA-binding transcription factor activity	A transcription regulator activity that modulates transcription of gene sets via selective and non-covalent binding to a specific double-stranded genomic DNA sequence (sometimes referred to as a motif) within a cis-regulatory region. Regulatory regions include promoters (proximal and distal) and enhancers. Genes are transcriptional units, and include bacterial operons.	IBA	GO:0003700	DNA-binding transcription factor activity
TraesCS1B03G0075100	TraesCS1B03G0075100.1	GO:0003700	molecular_function	transcription regulator activity	A transcription regulator activity that modulates transcription of gene sets via selective and non-covalent binding to a specific double-stranded genomic DNA sequence (sometimes referred to as a motif) within a cis-regulatory region. Regulatory regions include promoters (proximal and distal) and enhancers. Genes are transcriptional units, and include bacterial operons.	IBA	GO:0140110	DNA-binding transcription factor activity
TraesCS1B03G0075100	TraesCS1B03G0075100.1	GO:0003700	molecular_function	binding	A transcription regulator activity that modulates transcription of gene sets via selective and non-covalent binding to a specific double-stranded genomic DNA sequence (sometimes referred to as a motif) within a cis-regulatory region. Regulatory regions include promoters (proximal and distal) and enhancers. Genes are transcriptional units, and include bacterial operons.	IBA	GO:0005488	DNA-binding transcription factor activity
TraesCS1B03G0075100	TraesCS1B03G0075100.1	GO:0003700	molecular_function	nucleic acid binding	A transcription regulator activity that modulates transcription of gene sets via selective and non-covalent binding to a specific double-stranded genomic DNA sequence (sometimes referred to as a motif) within a cis-regulatory region. Regulatory regions include promoters (proximal and distal) and enhancers. Genes are transcriptional units, and include bacterial operons.	IBA	GO:0003676	DNA-binding transcription factor activity
TraesCS1B03G0075100	TraesCS1B03G0075100.1	GO:0003700	molecular_function	DNA binding	A transcription regulator activity that modulates transcription of gene sets via selective and non-covalent binding to a specific double-stranded genomic DNA sequence (sometimes referred to as a motif) within a cis-regulatory region. Regulatory regions include promoters (proximal and distal) and enhancers. Genes are transcriptional units, and include bacterial operons.	IBA	GO:0003677	DNA-binding transcription factor activity
TraesCS1B03G0075100	TraesCS1B03G0075100.1	GO:0003700	molecular_function	biosynthetic process	A transcription regulator activity that modulates transcription of gene sets via selective and non-covalent binding to a specific double-stranded genomic DNA sequence (sometimes referred to as a motif) within a cis-regulatory region. Regulatory regions include promoters (proximal and distal) and enhancers. Genes are transcriptional units, and include bacterial operons.	IBA	GO:0009058	DNA-binding transcription factor activity
TraesCS1B03G0075100	TraesCS1B03G0075100.1	GO:0003700	molecular_function	nucleobase-containing compound metabolic process	A transcription regulator activity that modulates transcription of gene sets via selective and non-covalent binding to a specific double-stranded genomic DNA sequence (sometimes referred to as a motif) within a cis-regulatory region. Regulatory regions include promoters (proximal and distal) and enhancers. Genes are transcriptional units, and include bacterial operons.	IBA	GO:0006139	DNA-binding transcription factor activity
TraesCS1B03G0075100	TraesCS1B03G0075100.1	GO:0043565	molecular_function	cellular_component	Binding to DNA of a specific nucleotide composition, e.g. GC-rich DNA binding, or with a specific sequence motif or type of DNA e.g. promotor binding or rDNA binding.	IBA	GO:0005575	sequence-specific DNA binding
TraesCS1B03G0075100	TraesCS1B03G0075100.1	GO:0043565	molecular_function	intracellular anatomical structure	Binding to DNA of a specific nucleotide composition, e.g. GC-rich DNA binding, or with a specific sequence motif or type of DNA e.g. promotor binding or rDNA binding.	IBA	GO:0005622	sequence-specific DNA binding
TraesCS1B03G0075100	TraesCS1B03G0075100.1	GO:0043565	molecular_function	nucleus	Binding to DNA of a specific nucleotide composition, e.g. GC-rich DNA binding, or with a specific sequence motif or type of DNA e.g. promotor binding or rDNA binding.	IBA	GO:0005634	sequence-specific DNA binding
TraesCS1B03G0075100	TraesCS1B03G0075100.1	GO:0043565	molecular_function	molecular_function	Binding to DNA of a specific nucleotide composition, e.g. GC-rich DNA binding, or with a specific sequence motif or type of DNA e.g. promotor binding or rDNA binding.	IBA	GO:0003674	sequence-specific DNA binding
TraesCS1B03G0075100	TraesCS1B03G0075100.1	GO:0043565	molecular_function	biological_process	Binding to DNA of a specific nucleotide composition, e.g. GC-rich DNA binding, or with a specific sequence motif or type of DNA e.g. promotor binding or rDNA binding.	IBA	GO:0008150	sequence-specific DNA binding
TraesCS1B03G0075100	TraesCS1B03G0075100.1	GO:0043565	molecular_function	cellular process	Binding to DNA of a specific nucleotide composition, e.g. GC-rich DNA binding, or with a specific sequence motif or type of DNA e.g. promotor binding or rDNA binding.	IBA	GO:0009987	sequence-specific DNA binding
TraesCS1B03G0075100	TraesCS1B03G0075100.1	GO:0043565	molecular_function	metabolic process	Binding to DNA of a specific nucleotide composition, e.g. GC-rich DNA binding, or with a specific sequence motif or type of DNA e.g. promotor binding or rDNA binding.	IBA	GO:0008152	sequence-specific DNA binding
TraesCS1B03G0075100	TraesCS1B03G0075100.1	GO:0043565	molecular_function	DNA-binding transcription factor activity	Binding to DNA of a specific nucleotide composition, e.g. GC-rich DNA binding, or with a specific sequence motif or type of DNA e.g. promotor binding or rDNA binding.	IBA	GO:0003700	sequence-specific DNA binding
TraesCS1B03G0075100	TraesCS1B03G0075100.1	GO:0043565	molecular_function	transcription regulator activity	Binding to DNA of a specific nucleotide composition, e.g. GC-rich DNA binding, or with a specific sequence motif or type of DNA e.g. promotor binding or rDNA binding.	IBA	GO:0140110	sequence-specific DNA binding
TraesCS1B03G0075100	TraesCS1B03G0075100.1	GO:0043565	molecular_function	binding	Binding to DNA of a specific nucleotide composition, e.g. GC-rich DNA binding, or with a specific sequence motif or type of DNA e.g. promotor binding or rDNA binding.	IBA	GO:0005488	sequence-specific DNA binding
TraesCS1B03G0075100	TraesCS1B03G0075100.1	GO:0043565	molecular_function	nucleic acid binding	Binding to DNA of a specific nucleotide composition, e.g. GC-rich DNA binding, or with a specific sequence motif or type of DNA e.g. promotor binding or rDNA binding.	IBA	GO:0003676	sequence-specific DNA binding
TraesCS1B03G0075100	TraesCS1B03G0075100.1	GO:0043565	molecular_function	DNA binding	Binding to DNA of a specific nucleotide composition, e.g. GC-rich DNA binding, or with a specific sequence motif or type of DNA e.g. promotor binding or rDNA binding.	IBA	GO:0003677	sequence-specific DNA binding
TraesCS1B03G0075100	TraesCS1B03G0075100.1	GO:0043565	molecular_function	biosynthetic process	Binding to DNA of a specific nucleotide composition, e.g. GC-rich DNA binding, or with a specific sequence motif or type of DNA e.g. promotor binding or rDNA binding.	IBA	GO:0009058	sequence-specific DNA binding
TraesCS1B03G0075100	TraesCS1B03G0075100.1	GO:0043565	molecular_function	nucleobase-containing compound metabolic process	Binding to DNA of a specific nucleotide composition, e.g. GC-rich DNA binding, or with a specific sequence motif or type of DNA e.g. promotor binding or rDNA binding.	IBA	GO:0006139	sequence-specific DNA binding
TraesCS1B03G0075100	TraesCS1B03G0075100.1	GO:0006355	biological_process	cellular_component	Any process that modulates the frequency, rate or extent of cellular DNA-templated transcription.	IBA	GO:0005575	regulation of DNA-templated transcription
TraesCS1B03G0075100	TraesCS1B03G0075100.1	GO:0006355	biological_process	intracellular anatomical structure	Any process that modulates the frequency, rate or extent of cellular DNA-templated transcription.	IBA	GO:0005622	regulation of DNA-templated transcription
TraesCS1B03G0075100	TraesCS1B03G0075100.1	GO:0006355	biological_process	nucleus	Any process that modulates the frequency, rate or extent of cellular DNA-templated transcription.	IBA	GO:0005634	regulation of DNA-templated transcription
TraesCS1B03G0075100	TraesCS1B03G0075100.1	GO:0006355	biological_process	molecular_function	Any process that modulates the frequency, rate or extent of cellular DNA-templated transcription.	IBA	GO:0003674	regulation of DNA-templated transcription
TraesCS1B03G0075100	TraesCS1B03G0075100.1	GO:0006355	biological_process	biological_process	Any process that modulates the frequency, rate or extent of cellular DNA-templated transcription.	IBA	GO:0008150	regulation of DNA-templated transcription
TraesCS1B03G0075100	TraesCS1B03G0075100.1	GO:0006355	biological_process	cellular process	Any process that modulates the frequency, rate or extent of cellular DNA-templated transcription.	IBA	GO:0009987	regulation of DNA-templated transcription
TraesCS1B03G0075100	TraesCS1B03G0075100.1	GO:0006355	biological_process	metabolic process	Any process that modulates the frequency, rate or extent of cellular DNA-templated transcription.	IBA	GO:0008152	regulation of DNA-templated transcription
TraesCS1B03G0075100	TraesCS1B03G0075100.1	GO:0006355	biological_process	DNA-binding transcription factor activity	Any process that modulates the frequency, rate or extent of cellular DNA-templated transcription.	IBA	GO:0003700	regulation of DNA-templated transcription
TraesCS1B03G0075100	TraesCS1B03G0075100.1	GO:0006355	biological_process	transcription regulator activity	Any process that modulates the frequency, rate or extent of cellular DNA-templated transcription.	IBA	GO:0140110	regulation of DNA-templated transcription
TraesCS1B03G0075100	TraesCS1B03G0075100.1	GO:0006355	biological_process	binding	Any process that modulates the frequency, rate or extent of cellular DNA-templated transcription.	IBA	GO:0005488	regulation of DNA-templated transcription
TraesCS1B03G0075100	TraesCS1B03G0075100.1	GO:0006355	biological_process	nucleic acid binding	Any process that modulates the frequency, rate or extent of cellular DNA-templated transcription.	IBA	GO:0003676	regulation of DNA-templated transcription
TraesCS1B03G0075100	TraesCS1B03G0075100.1	GO:0006355	biological_process	DNA binding	Any process that modulates the frequency, rate or extent of cellular DNA-templated transcription.	IBA	GO:0003677	regulation of DNA-templated transcription
TraesCS1B03G0075100	TraesCS1B03G0075100.1	GO:0006355	biological_process	biosynthetic process	Any process that modulates the frequency, rate or extent of cellular DNA-templated transcription.	IBA	GO:0009058	regulation of DNA-templated transcription
TraesCS1B03G0075100	TraesCS1B03G0075100.1	GO:0006355	biological_process	nucleobase-containing compound metabolic process	Any process that modulates the frequency, rate or extent of cellular DNA-templated transcription.	IBA	GO:0006139	regulation of DNA-templated transcription
TraesCS1B03G0644600	TraesCS1B03G0644600.1	GO:0005634	cellular_component	cellular_component	A membrane-bounded organelle of eukaryotic cells in which chromosomes are housed and replicated. In most cells, the nucleus contains all of the cell's chromosomes except the organellar chromosomes, and is the site of RNA synthesis and processing. In some species, or in specialized cell types, RNA metabolism or DNA replication may be absent.	IBA	GO:0005575	nucleus
TraesCS1B03G0644600	TraesCS1B03G0644600.1	GO:0005634	cellular_component	intracellular anatomical structure	A membrane-bounded organelle of eukaryotic cells in which chromosomes are housed and replicated. In most cells, the nucleus contains all of the cell's chromosomes except the organellar chromosomes, and is the site of RNA synthesis and processing. In some species, or in specialized cell types, RNA metabolism or DNA replication may be absent.	IBA	GO:0005622	nucleus
TraesCS1B03G0644600	TraesCS1B03G0644600.1	GO:0005634	cellular_component	nucleus	A membrane-bounded organelle of eukaryotic cells in which chromosomes are housed and replicated. In most cells, the nucleus contains all of the cell's chromosomes except the organellar chromosomes, and is the site of RNA synthesis and processing. In some species, or in specialized cell types, RNA metabolism or DNA replication may be absent.	IBA	GO:0005634	nucleus
TraesCS1B03G0644600	TraesCS1B03G0644600.1	GO:0005634	cellular_component	molecular_function	A membrane-bounded organelle of eukaryotic cells in which chromosomes are housed and replicated. In most cells, the nucleus contains all of the cell's chromosomes except the organellar chromosomes, and is the site of RNA synthesis and processing. In some species, or in specialized cell types, RNA metabolism or DNA replication may be absent.	IBA	GO:0003674	nucleus
TraesCS1B03G0644600	TraesCS1B03G0644600.1	GO:0005634	cellular_component	biological_process	A membrane-bounded organelle of eukaryotic cells in which chromosomes are housed and replicated. In most cells, the nucleus contains all of the cell's chromosomes except the organellar chromosomes, and is the site of RNA synthesis and processing. In some species, or in specialized cell types, RNA metabolism or DNA replication may be absent.	IBA	GO:0008150	nucleus
TraesCS1B03G0644600	TraesCS1B03G0644600.1	GO:0005634	cellular_component	cellular process	A membrane-bounded organelle of eukaryotic cells in which chromosomes are housed and replicated. In most cells, the nucleus contains all of the cell's chromosomes except the organellar chromosomes, and is the site of RNA synthesis and processing. In some species, or in specialized cell types, RNA metabolism or DNA replication may be absent.	IBA	GO:0009987	nucleus
TraesCS1B03G0644600	TraesCS1B03G0644600.1	GO:0005634	cellular_component	metabolic process	A membrane-bounded organelle of eukaryotic cells in which chromosomes are housed and replicated. In most cells, the nucleus contains all of the cell's chromosomes except the organellar chromosomes, and is the site of RNA synthesis and processing. In some species, or in specialized cell types, RNA metabolism or DNA replication may be absent.	IBA	GO:0008152	nucleus
TraesCS1B03G0644600	TraesCS1B03G0644600.1	GO:0005634	cellular_component	DNA-binding transcription factor activity	A membrane-bounded organelle of eukaryotic cells in which chromosomes are housed and replicated. In most cells, the nucleus contains all of the cell's chromosomes except the organellar chromosomes, and is the site of RNA synthesis and processing. In some species, or in specialized cell types, RNA metabolism or DNA replication may be absent.	IBA	GO:0003700	nucleus
TraesCS1B03G0644600	TraesCS1B03G0644600.1	GO:0005634	cellular_component	transcription regulator activity	A membrane-bounded organelle of eukaryotic cells in which chromosomes are housed and replicated. In most cells, the nucleus contains all of the cell's chromosomes except the organellar chromosomes, and is the site of RNA synthesis and processing. In some species, or in specialized cell types, RNA metabolism or DNA replication may be absent.	IBA	GO:0140110	nucleus
TraesCS1B03G0644600	TraesCS1B03G0644600.1	GO:0005634	cellular_component	binding	A membrane-bounded organelle of eukaryotic cells in which chromosomes are housed and replicated. In most cells, the nucleus contains all of the cell's chromosomes except the organellar chromosomes, and is the site of RNA synthesis and processing. In some species, or in specialized cell types, RNA metabolism or DNA replication may be absent.	IBA	GO:0005488	nucleus
TraesCS1B03G0644600	TraesCS1B03G0644600.1	GO:0005634	cellular_component	nucleic acid binding	A membrane-bounded organelle of eukaryotic cells in which chromosomes are housed and replicated. In most cells, the nucleus contains all of the cell's chromosomes except the organellar chromosomes, and is the site of RNA synthesis and processing. In some species, or in specialized cell types, RNA metabolism or DNA replication may be absent.	IBA	GO:0003676	nucleus
TraesCS1B03G0644600	TraesCS1B03G0644600.1	GO:0005634	cellular_component	DNA binding	A membrane-bounded organelle of eukaryotic cells in which chromosomes are housed and replicated. In most cells, the nucleus contains all of the cell's chromosomes except the organellar chromosomes, and is the site of RNA synthesis and processing. In some species, or in specialized cell types, RNA metabolism or DNA replication may be absent.	IBA	GO:0003677	nucleus
TraesCS1B03G0644600	TraesCS1B03G0644600.1	GO:0005634	cellular_component	biosynthetic process	A membrane-bounded organelle of eukaryotic cells in which chromosomes are housed and replicated. In most cells, the nucleus contains all of the cell's chromosomes except the organellar chromosomes, and is the site of RNA synthesis and processing. In some species, or in specialized cell types, RNA metabolism or DNA replication may be absent.	IBA	GO:0009058	nucleus
TraesCS1B03G0644600	TraesCS1B03G0644600.1	GO:0005634	cellular_component	nucleobase-containing compound metabolic process	A membrane-bounded organelle of eukaryotic cells in which chromosomes are housed and replicated. In most cells, the nucleus contains all of the cell's chromosomes except the organellar chromosomes, and is the site of RNA synthesis and processing. In some species, or in specialized cell types, RNA metabolism or DNA replication may be absent.	IBA	GO:0006139	nucleus
TraesCS1B03G0644600	TraesCS1B03G0644600.1	GO:0003700	molecular_function	cellular_component	A transcription regulator activity that modulates transcription of gene sets via selective and non-covalent binding to a specific double-stranded genomic DNA sequence (sometimes referred to as a motif) within a cis-regulatory region. Regulatory regions include promoters (proximal and distal) and enhancers. Genes are transcriptional units, and include bacterial operons.	IBA	GO:0005575	DNA-binding transcription factor activity
TraesCS1B03G0644600	TraesCS1B03G0644600.1	GO:0003700	molecular_function	intracellular anatomical structure	A transcription regulator activity that modulates transcription of gene sets via selective and non-covalent binding to a specific double-stranded genomic DNA sequence (sometimes referred to as a motif) within a cis-regulatory region. Regulatory regions include promoters (proximal and distal) and enhancers. Genes are transcriptional units, and include bacterial operons.	IBA	GO:0005622	DNA-binding transcription factor activity
TraesCS1B03G0644600	TraesCS1B03G0644600.1	GO:0003700	molecular_function	nucleus	A transcription regulator activity that modulates transcription of gene sets via selective and non-covalent binding to a specific double-stranded genomic DNA sequence (sometimes referred to as a motif) within a cis-regulatory region. Regulatory regions include promoters (proximal and distal) and enhancers. Genes are transcriptional units, and include bacterial operons.	IBA	GO:0005634	DNA-binding transcription factor activity
TraesCS1B03G0644600	TraesCS1B03G0644600.1	GO:0003700	molecular_function	molecular_function	A transcription regulator activity that modulates transcription of gene sets via selective and non-covalent binding to a specific double-stranded genomic DNA sequence (sometimes referred to as a motif) within a cis-regulatory region. Regulatory regions include promoters (proximal and distal) and enhancers. Genes are transcriptional units, and include bacterial operons.	IBA	GO:0003674	DNA-binding transcription factor activity
TraesCS1B03G0644600	TraesCS1B03G0644600.1	GO:0003700	molecular_function	biological_process	A transcription regulator activity that modulates transcription of gene sets via selective and non-covalent binding to a specific double-stranded genomic DNA sequence (sometimes referred to as a motif) within a cis-regulatory region. Regulatory regions include promoters (proximal and distal) and enhancers. Genes are transcriptional units, and include bacterial operons.	IBA	GO:0008150	DNA-binding transcription factor activity
TraesCS1B03G0644600	TraesCS1B03G0644600.1	GO:0003700	molecular_function	cellular process	A transcription regulator activity that modulates transcription of gene sets via selective and non-covalent binding to a specific double-stranded genomic DNA sequence (sometimes referred to as a motif) within a cis-regulatory region. Regulatory regions include promoters (proximal and distal) and enhancers. Genes are transcriptional units, and include bacterial operons.	IBA	GO:0009987	DNA-binding transcription factor activity
TraesCS1B03G0644600	TraesCS1B03G0644600.1	GO:0003700	molecular_function	metabolic process	A transcription regulator activity that modulates transcription of gene sets via selective and non-covalent binding to a specific double-stranded genomic DNA sequence (sometimes referred to as a motif) within a cis-regulatory region. Regulatory regions include promoters (proximal and distal) and enhancers. Genes are transcriptional units, and include bacterial operons.	IBA	GO:0008152	DNA-binding transcription factor activity
TraesCS1B03G0644600	TraesCS1B03G0644600.1	GO:0003700	molecular_function	DNA-binding transcription factor activity	A transcription regulator activity that modulates transcription of gene sets via selective and non-covalent binding to a specific double-stranded genomic DNA sequence (sometimes referred to as a motif) within a cis-regulatory region. Regulatory regions include promoters (proximal and distal) and enhancers. Genes are transcriptional units, and include bacterial operons.	IBA	GO:0003700	DNA-binding transcription factor activity
TraesCS1B03G0644600	TraesCS1B03G0644600.1	GO:0003700	molecular_function	transcription regulator activity	A transcription regulator activity that modulates transcription of gene sets via selective and non-covalent binding to a specific double-stranded genomic DNA sequence (sometimes referred to as a motif) within a cis-regulatory region. Regulatory regions include promoters (proximal and distal) and enhancers. Genes are transcriptional units, and include bacterial operons.	IBA	GO:0140110	DNA-binding transcription factor activity
TraesCS1B03G0644600	TraesCS1B03G0644600.1	GO:0003700	molecular_function	binding	A transcription regulator activity that modulates transcription of gene sets via selective and non-covalent binding to a specific double-stranded genomic DNA sequence (sometimes referred to as a motif) within a cis-regulatory region. Regulatory regions include promoters (proximal and distal) and enhancers. Genes are transcriptional units, and include bacterial operons.	IBA	GO:0005488	DNA-binding transcription factor activity
TraesCS1B03G0644600	TraesCS1B03G0644600.1	GO:0003700	molecular_function	nucleic acid binding	A transcription regulator activity that modulates transcription of gene sets via selective and non-covalent binding to a specific double-stranded genomic DNA sequence (sometimes referred to as a motif) within a cis-regulatory region. Regulatory regions include promoters (proximal and distal) and enhancers. Genes are transcriptional units, and include bacterial operons.	IBA	GO:0003676	DNA-binding transcription factor activity
TraesCS1B03G0644600	TraesCS1B03G0644600.1	GO:0003700	molecular_function	DNA binding	A transcription regulator activity that modulates transcription of gene sets via selective and non-covalent binding to a specific double-stranded genomic DNA sequence (sometimes referred to as a motif) within a cis-regulatory region. Regulatory regions include promoters (proximal and distal) and enhancers. Genes are transcriptional units, and include bacterial operons.	IBA	GO:0003677	DNA-binding transcription factor activity
TraesCS1B03G0644600	TraesCS1B03G0644600.1	GO:0003700	molecular_function	biosynthetic process	A transcription regulator activity that modulates transcription of gene sets via selective and non-covalent binding to a specific double-stranded genomic DNA sequence (sometimes referred to as a motif) within a cis-regulatory region. Regulatory regions include promoters (proximal and distal) and enhancers. Genes are transcriptional units, and include bacterial operons.	IBA	GO:0009058	DNA-binding transcription factor activity
TraesCS1B03G0644600	TraesCS1B03G0644600.1	GO:0003700	molecular_function	nucleobase-containing compound metabolic process	A transcription regulator activity that modulates transcription of gene sets via selective and non-covalent binding to a specific double-stranded genomic DNA sequence (sometimes referred to as a motif) within a cis-regulatory region. Regulatory regions include promoters (proximal and distal) and enhancers. Genes are transcriptional units, and include bacterial operons.	IBA	GO:0006139	DNA-binding transcription factor activity
TraesCS1B03G0644600	TraesCS1B03G0644600.1	GO:0043565	molecular_function	cellular_component	Binding to DNA of a specific nucleotide composition, e.g. GC-rich DNA binding, or with a specific sequence motif or type of DNA e.g. promotor binding or rDNA binding.	IBA	GO:0005575	sequence-specific DNA binding
TraesCS1B03G0644600	TraesCS1B03G0644600.1	GO:0043565	molecular_function	intracellular anatomical structure	Binding to DNA of a specific nucleotide composition, e.g. GC-rich DNA binding, or with a specific sequence motif or type of DNA e.g. promotor binding or rDNA binding.	IBA	GO:0005622	sequence-specific DNA binding
TraesCS1B03G0644600	TraesCS1B03G0644600.1	GO:0043565	molecular_function	nucleus	Binding to DNA of a specific nucleotide composition, e.g. GC-rich DNA binding, or with a specific sequence motif or type of DNA e.g. promotor binding or rDNA binding.	IBA	GO:0005634	sequence-specific DNA binding
TraesCS1B03G0644600	TraesCS1B03G0644600.1	GO:0043565	molecular_function	molecular_function	Binding to DNA of a specific nucleotide composition, e.g. GC-rich DNA binding, or with a specific sequence motif or type of DNA e.g. promotor binding or rDNA binding.	IBA	GO:0003674	sequence-specific DNA binding
TraesCS1B03G0644600	TraesCS1B03G0644600.1	GO:0043565	molecular_function	biological_process	Binding to DNA of a specific nucleotide composition, e.g. GC-rich DNA binding, or with a specific sequence motif or type of DNA e.g. promotor binding or rDNA binding.	IBA	GO:0008150	sequence-specific DNA binding
TraesCS1B03G0644600	TraesCS1B03G0644600.1	GO:0043565	molecular_function	cellular process	Binding to DNA of a specific nucleotide composition, e.g. GC-rich DNA binding, or with a specific sequence motif or type of DNA e.g. promotor binding or rDNA binding.	IBA	GO:0009987	sequence-specific DNA binding
TraesCS1B03G0644600	TraesCS1B03G0644600.1	GO:0043565	molecular_function	metabolic process	Binding to DNA of a specific nucleotide composition, e.g. GC-rich DNA binding, or with a specific sequence motif or type of DNA e.g. promotor binding or rDNA binding.	IBA	GO:0008152	sequence-specific DNA binding
TraesCS1B03G0644600	TraesCS1B03G0644600.1	GO:0043565	molecular_function	DNA-binding transcription factor activity	Binding to DNA of a specific nucleotide composition, e.g. GC-rich DNA binding, or with a specific sequence motif or type of DNA e.g. promotor binding or rDNA binding.	IBA	GO:0003700	sequence-specific DNA binding
TraesCS1B03G0644600	TraesCS1B03G0644600.1	GO:0043565	molecular_function	transcription regulator activity	Binding to DNA of a specific nucleotide composition, e.g. GC-rich DNA binding, or with a specific sequence motif or type of DNA e.g. promotor binding or rDNA binding.	IBA	GO:0140110	sequence-specific DNA binding
TraesCS1B03G0644600	TraesCS1B03G0644600.1	GO:0043565	molecular_function	binding	Binding to DNA of a specific nucleotide composition, e.g. GC-rich DNA binding, or with a specific sequence motif or type of DNA e.g. promotor binding or rDNA binding.	IBA	GO:0005488	sequence-specific DNA binding
TraesCS1B03G0644600	TraesCS1B03G0644600.1	GO:0043565	molecular_function	nucleic acid binding	Binding to DNA of a specific nucleotide composition, e.g. GC-rich DNA binding, or with a specific sequence motif or type of DNA e.g. promotor binding or rDNA binding.	IBA	GO:0003676	sequence-specific DNA binding
TraesCS1B03G0644600	TraesCS1B03G0644600.1	GO:0043565	molecular_function	DNA binding	Binding to DNA of a specific nucleotide composition, e.g. GC-rich DNA binding, or with a specific sequence motif or type of DNA e.g. promotor binding or rDNA binding.	IBA	GO:0003677	sequence-specific DNA binding
TraesCS1B03G0644600	TraesCS1B03G0644600.1	GO:0043565	molecular_function	biosynthetic process	Binding to DNA of a specific nucleotide composition, e.g. GC-rich DNA binding, or with a specific sequence motif or type of DNA e.g. promotor binding or rDNA binding.	IBA	GO:0009058	sequence-specific DNA binding
TraesCS1B03G0644600	TraesCS1B03G0644600.1	GO:0043565	molecular_function	nucleobase-containing compound metabolic process	Binding to DNA of a specific nucleotide composition, e.g. GC-rich DNA binding, or with a specific sequence motif or type of DNA e.g. promotor binding or rDNA binding.	IBA	GO:0006139	sequence-specific DNA binding
TraesCS1B03G0644600	TraesCS1B03G0644600.1	GO:0006355	biological_process	cellular_component	Any process that modulates the frequency, rate or extent of cellular DNA-templated transcription.	IBA	GO:0005575	regulation of DNA-templated transcription
TraesCS1B03G0644600	TraesCS1B03G0644600.1	GO:0006355	biological_process	intracellular anatomical structure	Any process that modulates the frequency, rate or extent of cellular DNA-templated transcription.	IBA	GO:0005622	regulation of DNA-templated transcription
TraesCS1B03G0644600	TraesCS1B03G0644600.1	GO:0006355	biological_process	nucleus	Any process that modulates the frequency, rate or extent of cellular DNA-templated transcription.	IBA	GO:0005634	regulation of DNA-templated transcription
TraesCS1B03G0644600	TraesCS1B03G0644600.1	GO:0006355	biological_process	molecular_function	Any process that modulates the frequency, rate or extent of cellular DNA-templated transcription.	IBA	GO:0003674	regulation of DNA-templated transcription
TraesCS1B03G0644600	TraesCS1B03G0644600.1	GO:0006355	biological_process	biological_process	Any process that modulates the frequency, rate or extent of cellular DNA-templated transcription.	IBA	GO:0008150	regulation of DNA-templated transcription
TraesCS1B03G0644600	TraesCS1B03G0644600.1	GO:0006355	biological_process	cellular process	Any process that modulates the frequency, rate or extent of cellular DNA-templated transcription.	IBA	GO:0009987	regulation of DNA-templated transcription
TraesCS1B03G0644600	TraesCS1B03G0644600.1	GO:0006355	biological_process	metabolic process	Any process that modulates the frequency, rate or extent of cellular DNA-templated transcription.	IBA	GO:0008152	regulation of DNA-templated transcription
TraesCS1B03G0644600	TraesCS1B03G0644600.1	GO:0006355	biological_process	DNA-binding transcription factor activity	Any process that modulates the frequency, rate or extent of cellular DNA-templated transcription.	IBA	GO:0003700	regulation of DNA-templated transcription
TraesCS1B03G0644600	TraesCS1B03G0644600.1	GO:0006355	biological_process	transcription regulator activity	Any process that modulates the frequency, rate or extent of cellular DNA-templated transcription.	IBA	GO:0140110	regulation of DNA-templated transcription
TraesCS1B03G0644600	TraesCS1B03G0644600.1	GO:0006355	biological_process	binding	Any process that modulates the frequency, rate or extent of cellular DNA-templated transcription.	IBA	GO:0005488	regulation of DNA-templated transcription
TraesCS1B03G0644600	TraesCS1B03G0644600.1	GO:0006355	biological_process	nucleic acid binding	Any process that modulates the frequency, rate or extent of cellular DNA-templated transcription.	IBA	GO:0003676	regulation of DNA-templated transcription
TraesCS1B03G0644600	TraesCS1B03G0644600.1	GO:0006355	biological_process	DNA binding	Any process that modulates the frequency, rate or extent of cellular DNA-templated transcription.	IBA	GO:0003677	regulation of DNA-templated transcription
TraesCS1B03G0644600	TraesCS1B03G0644600.1	GO:0006355	biological_process	biosynthetic process	Any process that modulates the frequency, rate or extent of cellular DNA-templated transcription.	IBA	GO:0009058	regulation of DNA-templated transcription
TraesCS1B03G0644600	TraesCS1B03G0644600.1	GO:0006355	biological_process	nucleobase-containing compound metabolic process	Any process that modulates the frequency, rate or extent of cellular DNA-templated transcription.	IBA	GO:0006139	regulation of DNA-templated transcription
TraesCS1B03G0863900	TraesCS1B03G0863900.1	GO:0005634	cellular_component	cellular_component	A membrane-bounded organelle of eukaryotic cells in which chromosomes are housed and replicated. In most cells, the nucleus contains all of the cell's chromosomes except the organellar chromosomes, and is the site of RNA synthesis and processing. In some species, or in specialized cell types, RNA metabolism or DNA replication may be absent.	IBA	GO:0005575	nucleus
TraesCS1B03G0863900	TraesCS1B03G0863900.1	GO:0005634	cellular_component	intracellular anatomical structure	A membrane-bounded organelle of eukaryotic cells in which chromosomes are housed and replicated. In most cells, the nucleus contains all of the cell's chromosomes except the organellar chromosomes, and is the site of RNA synthesis and processing. In some species, or in specialized cell types, RNA metabolism or DNA replication may be absent.	IBA	GO:0005622	nucleus
TraesCS1B03G0863900	TraesCS1B03G0863900.1	GO:0005634	cellular_component	nucleus	A membrane-bounded organelle of eukaryotic cells in which chromosomes are housed and replicated. In most cells, the nucleus contains all of the cell's chromosomes except the organellar chromosomes, and is the site of RNA synthesis and processing. In some species, or in specialized cell types, RNA metabolism or DNA replication may be absent.	IBA	GO:0005634	nucleus
TraesCS1B03G0863900	TraesCS1B03G0863900.1	GO:0005634	cellular_component	molecular_function	A membrane-bounded organelle of eukaryotic cells in which chromosomes are housed and replicated. In most cells, the nucleus contains all of the cell's chromosomes except the organellar chromosomes, and is the site of RNA synthesis and processing. In some species, or in specialized cell types, RNA metabolism or DNA replication may be absent.	IBA	GO:0003674	nucleus
TraesCS1B03G0863900	TraesCS1B03G0863900.1	GO:0005634	cellular_component	biological_process	A membrane-bounded organelle of eukaryotic cells in which chromosomes are housed and replicated. In most cells, the nucleus contains all of the cell's chromosomes except the organellar chromosomes, and is the site of RNA synthesis and processing. In some species, or in specialized cell types, RNA metabolism or DNA replication may be absent.	IBA	GO:0008150	nucleus
TraesCS1B03G0863900	TraesCS1B03G0863900.1	GO:0005634	cellular_component	cellular process	A membrane-bounded organelle of eukaryotic cells in which chromosomes are housed and replicated. In most cells, the nucleus contains all of the cell's chromosomes except the organellar chromosomes, and is the site of RNA synthesis and processing. In some species, or in specialized cell types, RNA metabolism or DNA replication may be absent.	IBA	GO:0009987	nucleus
TraesCS1B03G0863900	TraesCS1B03G0863900.1	GO:0005634	cellular_component	metabolic process	A membrane-bounded organelle of eukaryotic cells in which chromosomes are housed and replicated. In most cells, the nucleus contains all of the cell's chromosomes except the organellar chromosomes, and is the site of RNA synthesis and processing. In some species, or in specialized cell types, RNA metabolism or DNA replication may be absent.	IBA	GO:0008152	nucleus
TraesCS1B03G0863900	TraesCS1B03G0863900.1	GO:0005634	cellular_component	DNA-binding transcription factor activity	A membrane-bounded organelle of eukaryotic cells in which chromosomes are housed and replicated. In most cells, the nucleus contains all of the cell's chromosomes except the organellar chromosomes, and is the site of RNA synthesis and processing. In some species, or in specialized cell types, RNA metabolism or DNA replication may be absent.	IBA	GO:0003700	nucleus
TraesCS1B03G0863900	TraesCS1B03G0863900.1	GO:0005634	cellular_component	transcription regulator activity	A membrane-bounded organelle of eukaryotic cells in which chromosomes are housed and replicated. In most cells, the nucleus contains all of the cell's chromosomes except the organellar chromosomes, and is the site of RNA synthesis and processing. In some species, or in specialized cell types, RNA metabolism or DNA replication may be absent.	IBA	GO:0140110	nucleus
TraesCS1B03G0863900	TraesCS1B03G0863900.1	GO:0005634	cellular_component	binding	A membrane-bounded organelle of eukaryotic cells in which chromosomes are housed and replicated. In most cells, the nucleus contains all of the cell's chromosomes except the organellar chromosomes, and is the site of RNA synthesis and processing. In some species, or in specialized cell types, RNA metabolism or DNA replication may be absent.	IBA	GO:0005488	nucleus
TraesCS1B03G0863900	TraesCS1B03G0863900.1	GO:0005634	cellular_component	nucleic acid binding	A membrane-bounded organelle of eukaryotic cells in which chromosomes are housed and replicated. In most cells, the nucleus contains all of the cell's chromosomes except the organellar chromosomes, and is the site of RNA synthesis and processing. In some species, or in specialized cell types, RNA metabolism or DNA replication may be absent.	IBA	GO:0003676	nucleus
TraesCS1B03G0863900	TraesCS1B03G0863900.1	GO:0005634	cellular_component	DNA binding	A membrane-bounded organelle of eukaryotic cells in which chromosomes are housed and replicated. In most cells, the nucleus contains all of the cell's chromosomes except the organellar chromosomes, and is the site of RNA synthesis and processing. In some species, or in specialized cell types, RNA metabolism or DNA replication may be absent.	IBA	GO:0003677	nucleus
TraesCS1B03G0863900	TraesCS1B03G0863900.1	GO:0005634	cellular_component	biosynthetic process	A membrane-bounded organelle of eukaryotic cells in which chromosomes are housed and replicated. In most cells, the nucleus contains all of the cell's chromosomes except the organellar chromosomes, and is the site of RNA synthesis and processing. In some species, or in specialized cell types, RNA metabolism or DNA replication may be absent.	IBA	GO:0009058	nucleus
TraesCS1B03G0863900	TraesCS1B03G0863900.1	GO:0005634	cellular_component	nucleobase-containing compound metabolic process	A membrane-bounded organelle of eukaryotic cells in which chromosomes are housed and replicated. In most cells, the nucleus contains all of the cell's chromosomes except the organellar chromosomes, and is the site of RNA synthesis and processing. In some species, or in specialized cell types, RNA metabolism or DNA replication may be absent.	IBA	GO:0006139	nucleus
TraesCS1B03G0863900	TraesCS1B03G0863900.1	GO:0003700	molecular_function	cellular_component	A transcription regulator activity that modulates transcription of gene sets via selective and non-covalent binding to a specific double-stranded genomic DNA sequence (sometimes referred to as a motif) within a cis-regulatory region. Regulatory regions include promoters (proximal and distal) and enhancers. Genes are transcriptional units, and include bacterial operons.	IBA	GO:0005575	DNA-binding transcription factor activity
TraesCS1B03G0863900	TraesCS1B03G0863900.1	GO:0003700	molecular_function	intracellular anatomical structure	A transcription regulator activity that modulates transcription of gene sets via selective and non-covalent binding to a specific double-stranded genomic DNA sequence (sometimes referred to as a motif) within a cis-regulatory region. Regulatory regions include promoters (proximal and distal) and enhancers. Genes are transcriptional units, and include bacterial operons.	IBA	GO:0005622	DNA-binding transcription factor activity
TraesCS1B03G0863900	TraesCS1B03G0863900.1	GO:0003700	molecular_function	nucleus	A transcription regulator activity that modulates transcription of gene sets via selective and non-covalent binding to a specific double-stranded genomic DNA sequence (sometimes referred to as a motif) within a cis-regulatory region. Regulatory regions include promoters (proximal and distal) and enhancers. Genes are transcriptional units, and include bacterial operons.	IBA	GO:0005634	DNA-binding transcription factor activity
TraesCS1B03G0863900	TraesCS1B03G0863900.1	GO:0003700	molecular_function	molecular_function	A transcription regulator activity that modulates transcription of gene sets via selective and non-covalent binding to a specific double-stranded genomic DNA sequence (sometimes referred to as a motif) within a cis-regulatory region. Regulatory regions include promoters (proximal and distal) and enhancers. Genes are transcriptional units, and include bacterial operons.	IBA	GO:0003674	DNA-binding transcription factor activity
TraesCS1B03G0863900	TraesCS1B03G0863900.1	GO:0003700	molecular_function	biological_process	A transcription regulator activity that modulates transcription of gene sets via selective and non-covalent binding to a specific double-stranded genomic DNA sequence (sometimes referred to as a motif) within a cis-regulatory region. Regulatory regions include promoters (proximal and distal) and enhancers. Genes are transcriptional units, and include bacterial operons.	IBA	GO:0008150	DNA-binding transcription factor activity
TraesCS1B03G0863900	TraesCS1B03G0863900.1	GO:0003700	molecular_function	cellular process	A transcription regulator activity that modulates transcription of gene sets via selective and non-covalent binding to a specific double-stranded genomic DNA sequence (sometimes referred to as a motif) within a cis-regulatory region. Regulatory regions include promoters (proximal and distal) and enhancers. Genes are transcriptional units, and include bacterial operons.	IBA	GO:0009987	DNA-binding transcription factor activity
TraesCS1B03G0863900	TraesCS1B03G0863900.1	GO:0003700	molecular_function	metabolic process	A transcription regulator activity that modulates transcription of gene sets via selective and non-covalent binding to a specific double-stranded genomic DNA sequence (sometimes referred to as a motif) within a cis-regulatory region. Regulatory regions include promoters (proximal and distal) and enhancers. Genes are transcriptional units, and include bacterial operons.	IBA	GO:0008152	DNA-binding transcription factor activity
TraesCS1B03G0863900	TraesCS1B03G0863900.1	GO:0003700	molecular_function	DNA-binding transcription factor activity	A transcription regulator activity that modulates transcription of gene sets via selective and non-covalent binding to a specific double-stranded genomic DNA sequence (sometimes referred to as a motif) within a cis-regulatory region. Regulatory regions include promoters (proximal and distal) and enhancers. Genes are transcriptional units, and include bacterial operons.	IBA	GO:0003700	DNA-binding transcription factor activity
TraesCS1B03G0863900	TraesCS1B03G0863900.1	GO:0003700	molecular_function	transcription regulator activity	A transcription regulator activity that modulates transcription of gene sets via selective and non-covalent binding to a specific double-stranded genomic DNA sequence (sometimes referred to as a motif) within a cis-regulatory region. Regulatory regions include promoters (proximal and distal) and enhancers. Genes are transcriptional units, and include bacterial operons.	IBA	GO:0140110	DNA-binding transcription factor activity
TraesCS1B03G0863900	TraesCS1B03G0863900.1	GO:0003700	molecular_function	binding	A transcription regulator activity that modulates transcription of gene sets via selective and non-covalent binding to a specific double-stranded genomic DNA sequence (sometimes referred to as a motif) within a cis-regulatory region. Regulatory regions include promoters (proximal and distal) and enhancers. Genes are transcriptional units, and include bacterial operons.	IBA	GO:0005488	DNA-binding transcription factor activity
TraesCS1B03G0863900	TraesCS1B03G0863900.1	GO:0003700	molecular_function	nucleic acid binding	A transcription regulator activity that modulates transcription of gene sets via selective and non-covalent binding to a specific double-stranded genomic DNA sequence (sometimes referred to as a motif) within a cis-regulatory region. Regulatory regions include promoters (proximal and distal) and enhancers. Genes are transcriptional units, and include bacterial operons.	IBA	GO:0003676	DNA-binding transcription factor activity
TraesCS1B03G0863900	TraesCS1B03G0863900.1	GO:0003700	molecular_function	DNA binding	A transcription regulator activity that modulates transcription of gene sets via selective and non-covalent binding to a specific double-stranded genomic DNA sequence (sometimes referred to as a motif) within a cis-regulatory region. Regulatory regions include promoters (proximal and distal) and enhancers. Genes are transcriptional units, and include bacterial operons.	IBA	GO:0003677	DNA-binding transcription factor activity
TraesCS1B03G0863900	TraesCS1B03G0863900.1	GO:0003700	molecular_function	biosynthetic process	A transcription regulator activity that modulates transcription of gene sets via selective and non-covalent binding to a specific double-stranded genomic DNA sequence (sometimes referred to as a motif) within a cis-regulatory region. Regulatory regions include promoters (proximal and distal) and enhancers. Genes are transcriptional units, and include bacterial operons.	IBA	GO:0009058	DNA-binding transcription factor activity
TraesCS1B03G0863900	TraesCS1B03G0863900.1	GO:0003700	molecular_function	nucleobase-containing compound metabolic process	A transcription regulator activity that modulates transcription of gene sets via selective and non-covalent binding to a specific double-stranded genomic DNA sequence (sometimes referred to as a motif) within a cis-regulatory region. Regulatory regions include promoters (proximal and distal) and enhancers. Genes are transcriptional units, and include bacterial operons.	IBA	GO:0006139	DNA-binding transcription factor activity
TraesCS1B03G0863900	TraesCS1B03G0863900.1	GO:0043565	molecular_function	cellular_component	Binding to DNA of a specific nucleotide composition, e.g. GC-rich DNA binding, or with a specific sequence motif or type of DNA e.g. promotor binding or rDNA binding.	IBA	GO:0005575	sequence-specific DNA binding
TraesCS1B03G0863900	TraesCS1B03G0863900.1	GO:0043565	molecular_function	intracellular anatomical structure	Binding to DNA of a specific nucleotide composition, e.g. GC-rich DNA binding, or with a specific sequence motif or type of DNA e.g. promotor binding or rDNA binding.	IBA	GO:0005622	sequence-specific DNA binding
TraesCS1B03G0863900	TraesCS1B03G0863900.1	GO:0043565	molecular_function	nucleus	Binding to DNA of a specific nucleotide composition, e.g. GC-rich DNA binding, or with a specific sequence motif or type of DNA e.g. promotor binding or rDNA binding.	IBA	GO:0005634	sequence-specific DNA binding
TraesCS1B03G0863900	TraesCS1B03G0863900.1	GO:0043565	molecular_function	molecular_function	Binding to DNA of a specific nucleotide composition, e.g. GC-rich DNA binding, or with a specific sequence motif or type of DNA e.g. promotor binding or rDNA binding.	IBA	GO:0003674	sequence-specific DNA binding
TraesCS1B03G0863900	TraesCS1B03G0863900.1	GO:0043565	molecular_function	biological_process	Binding to DNA of a specific nucleotide composition, e.g. GC-rich DNA binding, or with a specific sequence motif or type of DNA e.g. promotor binding or rDNA binding.	IBA	GO:0008150	sequence-specific DNA binding
TraesCS1B03G0863900	TraesCS1B03G0863900.1	GO:0043565	molecular_function	cellular process	Binding to DNA of a specific nucleotide composition, e.g. GC-rich DNA binding, or with a specific sequence motif or type of DNA e.g. promotor binding or rDNA binding.	IBA	GO:0009987	sequence-specific DNA binding
TraesCS1B03G0863900	TraesCS1B03G0863900.1	GO:0043565	molecular_function	metabolic process	Binding to DNA of a specific nucleotide composition, e.g. GC-rich DNA binding, or with a specific sequence motif or type of DNA e.g. promotor binding or rDNA binding.	IBA	GO:0008152	sequence-specific DNA binding
TraesCS1B03G0863900	TraesCS1B03G0863900.1	GO:0043565	molecular_function	DNA-binding transcription factor activity	Binding to DNA of a specific nucleotide composition, e.g. GC-rich DNA binding, or with a specific sequence motif or type of DNA e.g. promotor binding or rDNA binding.	IBA	GO:0003700	sequence-specific DNA binding
TraesCS1B03G0863900	TraesCS1B03G0863900.1	GO:0043565	molecular_function	transcription regulator activity	Binding to DNA of a specific nucleotide composition, e.g. GC-rich DNA binding, or with a specific sequence motif or type of DNA e.g. promotor binding or rDNA binding.	IBA	GO:0140110	sequence-specific DNA binding
TraesCS1B03G0863900	TraesCS1B03G0863900.1	GO:0043565	molecular_function	binding	Binding to DNA of a specific nucleotide composition, e.g. GC-rich DNA binding, or with a specific sequence motif or type of DNA e.g. promotor binding or rDNA binding.	IBA	GO:0005488	sequence-specific DNA binding
TraesCS1B03G0863900	TraesCS1B03G0863900.1	GO:0043565	molecular_function	nucleic acid binding	Binding to DNA of a specific nucleotide composition, e.g. GC-rich DNA binding, or with a specific sequence motif or type of DNA e.g. promotor binding or rDNA binding.	IBA	GO:0003676	sequence-specific DNA binding
TraesCS1B03G0863900	TraesCS1B03G0863900.1	GO:0043565	molecular_function	DNA binding	Binding to DNA of a specific nucleotide composition, e.g. GC-rich DNA binding, or with a specific sequence motif or type of DNA e.g. promotor binding or rDNA binding.	IBA	GO:0003677	sequence-specific DNA binding
TraesCS1B03G0863900	TraesCS1B03G0863900.1	GO:0043565	molecular_function	biosynthetic process	Binding to DNA of a specific nucleotide composition, e.g. GC-rich DNA binding, or with a specific sequence motif or type of DNA e.g. promotor binding or rDNA binding.	IBA	GO:0009058	sequence-specific DNA binding
TraesCS1B03G0863900	TraesCS1B03G0863900.1	GO:0043565	molecular_function	nucleobase-containing compound metabolic process	Binding to DNA of a specific nucleotide composition, e.g. GC-rich DNA binding, or with a specific sequence motif or type of DNA e.g. promotor binding or rDNA binding.	IBA	GO:0006139	sequence-specific DNA binding
TraesCS1B03G0863900	TraesCS1B03G0863900.1	GO:0006355	biological_process	cellular_component	Any process that modulates the frequency, rate or extent of cellular DNA-templated transcription.	IBA	GO:0005575	regulation of DNA-templated transcription
TraesCS1B03G0863900	TraesCS1B03G0863900.1	GO:0006355	biological_process	intracellular anatomical structure	Any process that modulates the frequency, rate or extent of cellular DNA-templated transcription.	IBA	GO:0005622	regulation of DNA-templated transcription
TraesCS1B03G0863900	TraesCS1B03G0863900.1	GO:0006355	biological_process	nucleus	Any process that modulates the frequency, rate or extent of cellular DNA-templated transcription.	IBA	GO:0005634	regulation of DNA-templated transcription
TraesCS1B03G0863900	TraesCS1B03G0863900.1	GO:0006355	biological_process	molecular_function	Any process that modulates the frequency, rate or extent of cellular DNA-templated transcription.	IBA	GO:0003674	regulation of DNA-templated transcription
TraesCS1B03G0863900	TraesCS1B03G0863900.1	GO:0006355	biological_process	biological_process	Any process that modulates the frequency, rate or extent of cellular DNA-templated transcription.	IBA	GO:0008150	regulation of DNA-templated transcription
TraesCS1B03G0863900	TraesCS1B03G0863900.1	GO:0006355	biological_process	cellular process	Any process that modulates the frequency, rate or extent of cellular DNA-templated transcription.	IBA	GO:0009987	regulation of DNA-templated transcription
TraesCS1B03G0863900	TraesCS1B03G0863900.1	GO:0006355	biological_process	metabolic process	Any process that modulates the frequency, rate or extent of cellular DNA-templated transcription.	IBA	GO:0008152	regulation of DNA-templated transcription
TraesCS1B03G0863900	TraesCS1B03G0863900.1	GO:0006355	biological_process	DNA-binding transcription factor activity	Any process that modulates the frequency, rate or extent of cellular DNA-templated transcription.	IBA	GO:0003700	regulation of DNA-templated transcription
TraesCS1B03G0863900	TraesCS1B03G0863900.1	GO:0006355	biological_process	transcription regulator activity	Any process that modulates the frequency, rate or extent of cellular DNA-templated transcription.	IBA	GO:0140110	regulation of DNA-templated transcription
TraesCS1B03G0863900	TraesCS1B03G0863900.1	GO:0006355	biological_process	binding	Any process that modulates the frequency, rate or extent of cellular DNA-templated transcription.	IBA	GO:0005488	regulation of DNA-templated transcription
TraesCS1B03G0863900	TraesCS1B03G0863900.1	GO:0006355	biological_process	nucleic acid binding	Any process that modulates the frequency, rate or extent of cellular DNA-templated transcription.	IBA	GO:0003676	regulation of DNA-templated transcription
TraesCS1B03G0863900	TraesCS1B03G0863900.1	GO:0006355	biological_process	DNA binding	Any process that modulates the frequency, rate or extent of cellular DNA-templated transcription.	IBA	GO:0003677	regulation of DNA-templated transcription
TraesCS1B03G0863900	TraesCS1B03G0863900.1	GO:0006355	biological_process	biosynthetic process	Any process that modulates the frequency, rate or extent of cellular DNA-templated transcription.	IBA	GO:0009058	regulation of DNA-templated transcription
TraesCS1B03G0863900	TraesCS1B03G0863900.1	GO:0006355	biological_process	nucleobase-containing compound metabolic process	Any process that modulates the frequency, rate or extent of cellular DNA-templated transcription.	IBA	GO:0006139	regulation of DNA-templated transcription
TraesCS1B03G0909800	TraesCS1B03G0909800.1	GO:0005634	cellular_component	cellular_component	A membrane-bounded organelle of eukaryotic cells in which chromosomes are housed and replicated. In most cells, the nucleus contains all of the cell's chromosomes except the organellar chromosomes, and is the site of RNA synthesis and processing. In some species, or in specialized cell types, RNA metabolism or DNA replication may be absent.	IBA	GO:0005575	nucleus
TraesCS1B03G0909800	TraesCS1B03G0909800.1	GO:0005634	cellular_component	intracellular anatomical structure	A membrane-bounded organelle of eukaryotic cells in which chromosomes are housed and replicated. In most cells, the nucleus contains all of the cell's chromosomes except the organellar chromosomes, and is the site of RNA synthesis and processing. In some species, or in specialized cell types, RNA metabolism or DNA replication may be absent.	IBA	GO:0005622	nucleus
TraesCS1B03G0909800	TraesCS1B03G0909800.1	GO:0005634	cellular_component	nucleus	A membrane-bounded organelle of eukaryotic cells in which chromosomes are housed and replicated. In most cells, the nucleus contains all of the cell's chromosomes except the organellar chromosomes, and is the site of RNA synthesis and processing. In some species, or in specialized cell types, RNA metabolism or DNA replication may be absent.	IBA	GO:0005634	nucleus
TraesCS1B03G0909800	TraesCS1B03G0909800.1	GO:0005634	cellular_component	molecular_function	A membrane-bounded organelle of eukaryotic cells in which chromosomes are housed and replicated. In most cells, the nucleus contains all of the cell's chromosomes except the organellar chromosomes, and is the site of RNA synthesis and processing. In some species, or in specialized cell types, RNA metabolism or DNA replication may be absent.	IBA	GO:0003674	nucleus
TraesCS1B03G0909800	TraesCS1B03G0909800.1	GO:0005634	cellular_component	biological_process	A membrane-bounded organelle of eukaryotic cells in which chromosomes are housed and replicated. In most cells, the nucleus contains all of the cell's chromosomes except the organellar chromosomes, and is the site of RNA synthesis and processing. In some species, or in specialized cell types, RNA metabolism or DNA replication may be absent.	IBA	GO:0008150	nucleus
TraesCS1B03G0909800	TraesCS1B03G0909800.1	GO:0005634	cellular_component	cellular process	A membrane-bounded organelle of eukaryotic cells in which chromosomes are housed and replicated. In most cells, the nucleus contains all of the cell's chromosomes except the organellar chromosomes, and is the site of RNA synthesis and processing. In some species, or in specialized cell types, RNA metabolism or DNA replication may be absent.	IBA	GO:0009987	nucleus
TraesCS1B03G0909800	TraesCS1B03G0909800.1	GO:0005634	cellular_component	metabolic process	A membrane-bounded organelle of eukaryotic cells in which chromosomes are housed and replicated. In most cells, the nucleus contains all of the cell's chromosomes except the organellar chromosomes, and is the site of RNA synthesis and processing. In some species, or in specialized cell types, RNA metabolism or DNA replication may be absent.	IBA	GO:0008152	nucleus
TraesCS1B03G0909800	TraesCS1B03G0909800.1	GO:0005634	cellular_component	DNA-binding transcription factor activity	A membrane-bounded organelle of eukaryotic cells in which chromosomes are housed and replicated. In most cells, the nucleus contains all of the cell's chromosomes except the organellar chromosomes, and is the site of RNA synthesis and processing. In some species, or in specialized cell types, RNA metabolism or DNA replication may be absent.	IBA	GO:0003700	nucleus
TraesCS1B03G0909800	TraesCS1B03G0909800.1	GO:0005634	cellular_component	transcription regulator activity	A membrane-bounded organelle of eukaryotic cells in which chromosomes are housed and replicated. In most cells, the nucleus contains all of the cell's chromosomes except the organellar chromosomes, and is the site of RNA synthesis and processing. In some species, or in specialized cell types, RNA metabolism or DNA replication may be absent.	IBA	GO:0140110	nucleus
TraesCS1B03G0909800	TraesCS1B03G0909800.1	GO:0005634	cellular_component	binding	A membrane-bounded organelle of eukaryotic cells in which chromosomes are housed and replicated. In most cells, the nucleus contains all of the cell's chromosomes except the organellar chromosomes, and is the site of RNA synthesis and processing. In some species, or in specialized cell types, RNA metabolism or DNA replication may be absent.	IBA	GO:0005488	nucleus
TraesCS1B03G0909800	TraesCS1B03G0909800.1	GO:0005634	cellular_component	nucleic acid binding	A membrane-bounded organelle of eukaryotic cells in which chromosomes are housed and replicated. In most cells, the nucleus contains all of the cell's chromosomes except the organellar chromosomes, and is the site of RNA synthesis and processing. In some species, or in specialized cell types, RNA metabolism or DNA replication may be absent.	IBA	GO:0003676	nucleus
TraesCS1B03G0909800	TraesCS1B03G0909800.1	GO:0005634	cellular_component	DNA binding	A membrane-bounded organelle of eukaryotic cells in which chromosomes are housed and replicated. In most cells, the nucleus contains all of the cell's chromosomes except the organellar chromosomes, and is the site of RNA synthesis and processing. In some species, or in specialized cell types, RNA metabolism or DNA replication may be absent.	IBA	GO:0003677	nucleus
TraesCS1B03G0909800	TraesCS1B03G0909800.1	GO:0005634	cellular_component	biosynthetic process	A membrane-bounded organelle of eukaryotic cells in which chromosomes are housed and replicated. In most cells, the nucleus contains all of the cell's chromosomes except the organellar chromosomes, and is the site of RNA synthesis and processing. In some species, or in specialized cell types, RNA metabolism or DNA replication may be absent.	IBA	GO:0009058	nucleus
TraesCS1B03G0909800	TraesCS1B03G0909800.1	GO:0005634	cellular_component	nucleobase-containing compound metabolic process	A membrane-bounded organelle of eukaryotic cells in which chromosomes are housed and replicated. In most cells, the nucleus contains all of the cell's chromosomes except the organellar chromosomes, and is the site of RNA synthesis and processing. In some species, or in specialized cell types, RNA metabolism or DNA replication may be absent.	IBA	GO:0006139	nucleus
TraesCS1B03G0909800	TraesCS1B03G0909800.1	GO:0003700	molecular_function	cellular_component	A transcription regulator activity that modulates transcription of gene sets via selective and non-covalent binding to a specific double-stranded genomic DNA sequence (sometimes referred to as a motif) within a cis-regulatory region. Regulatory regions include promoters (proximal and distal) and enhancers. Genes are transcriptional units, and include bacterial operons.	IBA	GO:0005575	DNA-binding transcription factor activity
TraesCS1B03G0909800	TraesCS1B03G0909800.1	GO:0003700	molecular_function	intracellular anatomical structure	A transcription regulator activity that modulates transcription of gene sets via selective and non-covalent binding to a specific double-stranded genomic DNA sequence (sometimes referred to as a motif) within a cis-regulatory region. Regulatory regions include promoters (proximal and distal) and enhancers. Genes are transcriptional units, and include bacterial operons.	IBA	GO:0005622	DNA-binding transcription factor activity
TraesCS1B03G0909800	TraesCS1B03G0909800.1	GO:0003700	molecular_function	nucleus	A transcription regulator activity that modulates transcription of gene sets via selective and non-covalent binding to a specific double-stranded genomic DNA sequence (sometimes referred to as a motif) within a cis-regulatory region. Regulatory regions include promoters (proximal and distal) and enhancers. Genes are transcriptional units, and include bacterial operons.	IBA	GO:0005634	DNA-binding transcription factor activity
TraesCS1B03G0909800	TraesCS1B03G0909800.1	GO:0003700	molecular_function	molecular_function	A transcription regulator activity that modulates transcription of gene sets via selective and non-covalent binding to a specific double-stranded genomic DNA sequence (sometimes referred to as a motif) within a cis-regulatory region. Regulatory regions include promoters (proximal and distal) and enhancers. Genes are transcriptional units, and include bacterial operons.	IBA	GO:0003674	DNA-binding transcription factor activity
TraesCS1B03G0909800	TraesCS1B03G0909800.1	GO:0003700	molecular_function	biological_process	A transcription regulator activity that modulates transcription of gene sets via selective and non-covalent binding to a specific double-stranded genomic DNA sequence (sometimes referred to as a motif) within a cis-regulatory region. Regulatory regions include promoters (proximal and distal) and enhancers. Genes are transcriptional units, and include bacterial operons.	IBA	GO:0008150	DNA-binding transcription factor activity
TraesCS1B03G0909800	TraesCS1B03G0909800.1	GO:0003700	molecular_function	cellular process	A transcription regulator activity that modulates transcription of gene sets via selective and non-covalent binding to a specific double-stranded genomic DNA sequence (sometimes referred to as a motif) within a cis-regulatory region. Regulatory regions include promoters (proximal and distal) and enhancers. Genes are transcriptional units, and include bacterial operons.	IBA	GO:0009987	DNA-binding transcription factor activity
TraesCS1B03G0909800	TraesCS1B03G0909800.1	GO:0003700	molecular_function	metabolic process	A transcription regulator activity that modulates transcription of gene sets via selective and non-covalent binding to a specific double-stranded genomic DNA sequence (sometimes referred to as a motif) within a cis-regulatory region. Regulatory regions include promoters (proximal and distal) and enhancers. Genes are transcriptional units, and include bacterial operons.	IBA	GO:0008152	DNA-binding transcription factor activity
TraesCS1B03G0909800	TraesCS1B03G0909800.1	GO:0003700	molecular_function	DNA-binding transcription factor activity	A transcription regulator activity that modulates transcription of gene sets via selective and non-covalent binding to a specific double-stranded genomic DNA sequence (sometimes referred to as a motif) within a cis-regulatory region. Regulatory regions include promoters (proximal and distal) and enhancers. Genes are transcriptional units, and include bacterial operons.	IBA	GO:0003700	DNA-binding transcription factor activity
TraesCS1B03G0909800	TraesCS1B03G0909800.1	GO:0003700	molecular_function	transcription regulator activity	A transcription regulator activity that modulates transcription of gene sets via selective and non-covalent binding to a specific double-stranded genomic DNA sequence (sometimes referred to as a motif) within a cis-regulatory region. Regulatory regions include promoters (proximal and distal) and enhancers. Genes are transcriptional units, and include bacterial operons.	IBA	GO:0140110	DNA-binding transcription factor activity
TraesCS1B03G0909800	TraesCS1B03G0909800.1	GO:0003700	molecular_function	binding	A transcription regulator activity that modulates transcription of gene sets via selective and non-covalent binding to a specific double-stranded genomic DNA sequence (sometimes referred to as a motif) within a cis-regulatory region. Regulatory regions include promoters (proximal and distal) and enhancers. Genes are transcriptional units, and include bacterial operons.	IBA	GO:0005488	DNA-binding transcription factor activity
TraesCS1B03G0909800	TraesCS1B03G0909800.1	GO:0003700	molecular_function	nucleic acid binding	A transcription regulator activity that modulates transcription of gene sets via selective and non-covalent binding to a specific double-stranded genomic DNA sequence (sometimes referred to as a motif) within a cis-regulatory region. Regulatory regions include promoters (proximal and distal) and enhancers. Genes are transcriptional units, and include bacterial operons.	IBA	GO:0003676	DNA-binding transcription factor activity
TraesCS1B03G0909800	TraesCS1B03G0909800.1	GO:0003700	molecular_function	DNA binding	A transcription regulator activity that modulates transcription of gene sets via selective and non-covalent binding to a specific double-stranded genomic DNA sequence (sometimes referred to as a motif) within a cis-regulatory region. Regulatory regions include promoters (proximal and distal) and enhancers. Genes are transcriptional units, and include bacterial operons.	IBA	GO:0003677	DNA-binding transcription factor activity
TraesCS1B03G0909800	TraesCS1B03G0909800.1	GO:0003700	molecular_function	biosynthetic process	A transcription regulator activity that modulates transcription of gene sets via selective and non-covalent binding to a specific double-stranded genomic DNA sequence (sometimes referred to as a motif) within a cis-regulatory region. Regulatory regions include promoters (proximal and distal) and enhancers. Genes are transcriptional units, and include bacterial operons.	IBA	GO:0009058	DNA-binding transcription factor activity
TraesCS1B03G0909800	TraesCS1B03G0909800.1	GO:0003700	molecular_function	nucleobase-containing compound metabolic process	A transcription regulator activity that modulates transcription of gene sets via selective and non-covalent binding to a specific double-stranded genomic DNA sequence (sometimes referred to as a motif) within a cis-regulatory region. Regulatory regions include promoters (proximal and distal) and enhancers. Genes are transcriptional units, and include bacterial operons.	IBA	GO:0006139	DNA-binding transcription factor activity
TraesCS1B03G0909800	TraesCS1B03G0909800.1	GO:0043565	molecular_function	cellular_component	Binding to DNA of a specific nucleotide composition, e.g. GC-rich DNA binding, or with a specific sequence motif or type of DNA e.g. promotor binding or rDNA binding.	IBA	GO:0005575	sequence-specific DNA binding
TraesCS1B03G0909800	TraesCS1B03G0909800.1	GO:0043565	molecular_function	intracellular anatomical structure	Binding to DNA of a specific nucleotide composition, e.g. GC-rich DNA binding, or with a specific sequence motif or type of DNA e.g. promotor binding or rDNA binding.	IBA	GO:0005622	sequence-specific DNA binding
TraesCS1B03G0909800	TraesCS1B03G0909800.1	GO:0043565	molecular_function	nucleus	Binding to DNA of a specific nucleotide composition, e.g. GC-rich DNA binding, or with a specific sequence motif or type of DNA e.g. promotor binding or rDNA binding.	IBA	GO:0005634	sequence-specific DNA binding
TraesCS1B03G0909800	TraesCS1B03G0909800.1	GO:0043565	molecular_function	molecular_function	Binding to DNA of a specific nucleotide composition, e.g. GC-rich DNA binding, or with a specific sequence motif or type of DNA e.g. promotor binding or rDNA binding.	IBA	GO:0003674	sequence-specific DNA binding
TraesCS1B03G0909800	TraesCS1B03G0909800.1	GO:0043565	molecular_function	biological_process	Binding to DNA of a specific nucleotide composition, e.g. GC-rich DNA binding, or with a specific sequence motif or type of DNA e.g. promotor binding or rDNA binding.	IBA	GO:0008150	sequence-specific DNA binding
TraesCS1B03G0909800	TraesCS1B03G0909800.1	GO:0043565	molecular_function	cellular process	Binding to DNA of a specific nucleotide composition, e.g. GC-rich DNA binding, or with a specific sequence motif or type of DNA e.g. promotor binding or rDNA binding.	IBA	GO:0009987	sequence-specific DNA binding
TraesCS1B03G0909800	TraesCS1B03G0909800.1	GO:0043565	molecular_function	metabolic process	Binding to DNA of a specific nucleotide composition, e.g. GC-rich DNA binding, or with a specific sequence motif or type of DNA e.g. promotor binding or rDNA binding.	IBA	GO:0008152	sequence-specific DNA binding
TraesCS1B03G0909800	TraesCS1B03G0909800.1	GO:0043565	molecular_function	DNA-binding transcription factor activity	Binding to DNA of a specific nucleotide composition, e.g. GC-rich DNA binding, or with a specific sequence motif or type of DNA e.g. promotor binding or rDNA binding.	IBA	GO:0003700	sequence-specific DNA binding
TraesCS1B03G0909800	TraesCS1B03G0909800.1	GO:0043565	molecular_function	transcription regulator activity	Binding to DNA of a specific nucleotide composition, e.g. GC-rich DNA binding, or with a specific sequence motif or type of DNA e.g. promotor binding or rDNA binding.	IBA	GO:0140110	sequence-specific DNA binding
TraesCS1B03G0909800	TraesCS1B03G0909800.1	GO:0043565	molecular_function	binding	Binding to DNA of a specific nucleotide composition, e.g. GC-rich DNA binding, or with a specific sequence motif or type of DNA e.g. promotor binding or rDNA binding.	IBA	GO:0005488	sequence-specific DNA binding
TraesCS1B03G0909800	TraesCS1B03G0909800.1	GO:0043565	molecular_function	nucleic acid binding	Binding to DNA of a specific nucleotide composition, e.g. GC-rich DNA binding, or with a specific sequence motif or type of DNA e.g. promotor binding or rDNA binding.	IBA	GO:0003676	sequence-specific DNA binding
TraesCS1B03G0909800	TraesCS1B03G0909800.1	GO:0043565	molecular_function	DNA binding	Binding to DNA of a specific nucleotide composition, e.g. GC-rich DNA binding, or with a specific sequence motif or type of DNA e.g. promotor binding or rDNA binding.	IBA	GO:0003677	sequence-specific DNA binding
TraesCS1B03G0909800	TraesCS1B03G0909800.1	GO:0043565	molecular_function	biosynthetic process	Binding to DNA of a specific nucleotide composition, e.g. GC-rich DNA binding, or with a specific sequence motif or type of DNA e.g. promotor binding or rDNA binding.	IBA	GO:0009058	sequence-specific DNA binding
TraesCS1B03G0909800	TraesCS1B03G0909800.1	GO:0043565	molecular_function	nucleobase-containing compound metabolic process	Binding to DNA of a specific nucleotide composition, e.g. GC-rich DNA binding, or with a specific sequence motif or type of DNA e.g. promotor binding or rDNA binding.	IBA	GO:0006139	sequence-specific DNA binding
TraesCS1B03G0909800	TraesCS1B03G0909800.1	GO:0006355	biological_process	cellular_component	Any process that modulates the frequency, rate or extent of cellular DNA-templated transcription.	IBA	GO:0005575	regulation of DNA-templated transcription
TraesCS1B03G0909800	TraesCS1B03G0909800.1	GO:0006355	biological_process	intracellular anatomical structure	Any process that modulates the frequency, rate or extent of cellular DNA-templated transcription.	IBA	GO:0005622	regulation of DNA-templated transcription
TraesCS1B03G0909800	TraesCS1B03G0909800.1	GO:0006355	biological_process	nucleus	Any process that modulates the frequency, rate or extent of cellular DNA-templated transcription.	IBA	GO:0005634	regulation of DNA-templated transcription
TraesCS1B03G0909800	TraesCS1B03G0909800.1	GO:0006355	biological_process	molecular_function	Any process that modulates the frequency, rate or extent of cellular DNA-templated transcription.	IBA	GO:0003674	regulation of DNA-templated transcription
TraesCS1B03G0909800	TraesCS1B03G0909800.1	GO:0006355	biological_process	biological_process	Any process that modulates the frequency, rate or extent of cellular DNA-templated transcription.	IBA	GO:0008150	regulation of DNA-templated transcription
TraesCS1B03G0909800	TraesCS1B03G0909800.1	GO:0006355	biological_process	cellular process	Any process that modulates the frequency, rate or extent of cellular DNA-templated transcription.	IBA	GO:0009987	regulation of DNA-templated transcription
TraesCS1B03G0909800	TraesCS1B03G0909800.1	GO:0006355	biological_process	metabolic process	Any process that modulates the frequency, rate or extent of cellular DNA-templated transcription.	IBA	GO:0008152	regulation of DNA-templated transcription
TraesCS1B03G0909800	TraesCS1B03G0909800.1	GO:0006355	biological_process	DNA-binding transcription factor activity	Any process that modulates the frequency, rate or extent of cellular DNA-templated transcription.	IBA	GO:0003700	regulation of DNA-templated transcription
TraesCS1B03G0909800	TraesCS1B03G0909800.1	GO:0006355	biological_process	transcription regulator activity	Any process that modulates the frequency, rate or extent of cellular DNA-templated transcription.	IBA	GO:0140110	regulation of DNA-templated transcription
TraesCS1B03G0909800	TraesCS1B03G0909800.1	GO:0006355	biological_process	binding	Any process that modulates the frequency, rate or extent of cellular DNA-templated transcription.	IBA	GO:0005488	regulation of DNA-templated transcription
TraesCS1B03G0909800	TraesCS1B03G0909800.1	GO:0006355	biological_process	nucleic acid binding	Any process that modulates the frequency, rate or extent of cellular DNA-templated transcription.	IBA	GO:0003676	regulation of DNA-templated transcription
TraesCS1B03G0909800	TraesCS1B03G0909800.1	GO:0006355	biological_process	DNA binding	Any process that modulates the frequency, rate or extent of cellular DNA-templated transcription.	IBA	GO:0003677	regulation of DNA-templated transcription
TraesCS1B03G0909800	TraesCS1B03G0909800.1	GO:0006355	biological_process	biosynthetic process	Any process that modulates the frequency, rate or extent of cellular DNA-templated transcription.	IBA	GO:0009058	regulation of DNA-templated transcription
TraesCS1B03G0909800	TraesCS1B03G0909800.1	GO:0006355	biological_process	nucleobase-containing compound metabolic process	Any process that modulates the frequency, rate or extent of cellular DNA-templated transcription.	IBA	GO:0006139	regulation of DNA-templated transcription
TraesCS1B03G1192200	TraesCS1B03G1192200.1	GO:0005634	cellular_component	cellular_component	A membrane-bounded organelle of eukaryotic cells in which chromosomes are housed and replicated. In most cells, the nucleus contains all of the cell's chromosomes except the organellar chromosomes, and is the site of RNA synthesis and processing. In some species, or in specialized cell types, RNA metabolism or DNA replication may be absent.	IBA	GO:0005575	nucleus
TraesCS1B03G1192200	TraesCS1B03G1192200.1	GO:0005634	cellular_component	intracellular anatomical structure	A membrane-bounded organelle of eukaryotic cells in which chromosomes are housed and replicated. In most cells, the nucleus contains all of the cell's chromosomes except the organellar chromosomes, and is the site of RNA synthesis and processing. In some species, or in specialized cell types, RNA metabolism or DNA replication may be absent.	IBA	GO:0005622	nucleus
TraesCS1B03G1192200	TraesCS1B03G1192200.1	GO:0005634	cellular_component	nucleus	A membrane-bounded organelle of eukaryotic cells in which chromosomes are housed and replicated. In most cells, the nucleus contains all of the cell's chromosomes except the organellar chromosomes, and is the site of RNA synthesis and processing. In some species, or in specialized cell types, RNA metabolism or DNA replication may be absent.	IBA	GO:0005634	nucleus
TraesCS1B03G1192200	TraesCS1B03G1192200.1	GO:0005634	cellular_component	molecular_function	A membrane-bounded organelle of eukaryotic cells in which chromosomes are housed and replicated. In most cells, the nucleus contains all of the cell's chromosomes except the organellar chromosomes, and is the site of RNA synthesis and processing. In some species, or in specialized cell types, RNA metabolism or DNA replication may be absent.	IBA	GO:0003674	nucleus
TraesCS1B03G1192200	TraesCS1B03G1192200.1	GO:0005634	cellular_component	biological_process	A membrane-bounded organelle of eukaryotic cells in which chromosomes are housed and replicated. In most cells, the nucleus contains all of the cell's chromosomes except the organellar chromosomes, and is the site of RNA synthesis and processing. In some species, or in specialized cell types, RNA metabolism or DNA replication may be absent.	IBA	GO:0008150	nucleus
TraesCS1B03G1192200	TraesCS1B03G1192200.1	GO:0005634	cellular_component	cellular process	A membrane-bounded organelle of eukaryotic cells in which chromosomes are housed and replicated. In most cells, the nucleus contains all of the cell's chromosomes except the organellar chromosomes, and is the site of RNA synthesis and processing. In some species, or in specialized cell types, RNA metabolism or DNA replication may be absent.	IBA	GO:0009987	nucleus
TraesCS1B03G1192200	TraesCS1B03G1192200.1	GO:0005634	cellular_component	metabolic process	A membrane-bounded organelle of eukaryotic cells in which chromosomes are housed and replicated. In most cells, the nucleus contains all of the cell's chromosomes except the organellar chromosomes, and is the site of RNA synthesis and processing. In some species, or in specialized cell types, RNA metabolism or DNA replication may be absent.	IBA	GO:0008152	nucleus
TraesCS1B03G1192200	TraesCS1B03G1192200.1	GO:0005634	cellular_component	DNA-binding transcription factor activity	A membrane-bounded organelle of eukaryotic cells in which chromosomes are housed and replicated. In most cells, the nucleus contains all of the cell's chromosomes except the organellar chromosomes, and is the site of RNA synthesis and processing. In some species, or in specialized cell types, RNA metabolism or DNA replication may be absent.	IBA	GO:0003700	nucleus
TraesCS1B03G1192200	TraesCS1B03G1192200.1	GO:0005634	cellular_component	transcription regulator activity	A membrane-bounded organelle of eukaryotic cells in which chromosomes are housed and replicated. In most cells, the nucleus contains all of the cell's chromosomes except the organellar chromosomes, and is the site of RNA synthesis and processing. In some species, or in specialized cell types, RNA metabolism or DNA replication may be absent.	IBA	GO:0140110	nucleus
TraesCS1B03G1192200	TraesCS1B03G1192200.1	GO:0005634	cellular_component	binding	A membrane-bounded organelle of eukaryotic cells in which chromosomes are housed and replicated. In most cells, the nucleus contains all of the cell's chromosomes except the organellar chromosomes, and is the site of RNA synthesis and processing. In some species, or in specialized cell types, RNA metabolism or DNA replication may be absent.	IBA	GO:0005488	nucleus
TraesCS1B03G1192200	TraesCS1B03G1192200.1	GO:0005634	cellular_component	nucleic acid binding	A membrane-bounded organelle of eukaryotic cells in which chromosomes are housed and replicated. In most cells, the nucleus contains all of the cell's chromosomes except the organellar chromosomes, and is the site of RNA synthesis and processing. In some species, or in specialized cell types, RNA metabolism or DNA replication may be absent.	IBA	GO:0003676	nucleus
TraesCS1B03G1192200	TraesCS1B03G1192200.1	GO:0005634	cellular_component	DNA binding	A membrane-bounded organelle of eukaryotic cells in which chromosomes are housed and replicated. In most cells, the nucleus contains all of the cell's chromosomes except the organellar chromosomes, and is the site of RNA synthesis and processing. In some species, or in specialized cell types, RNA metabolism or DNA replication may be absent.	IBA	GO:0003677	nucleus
TraesCS1B03G1192200	TraesCS1B03G1192200.1	GO:0005634	cellular_component	biosynthetic process	A membrane-bounded organelle of eukaryotic cells in which chromosomes are housed and replicated. In most cells, the nucleus contains all of the cell's chromosomes except the organellar chromosomes, and is the site of RNA synthesis and processing. In some species, or in specialized cell types, RNA metabolism or DNA replication may be absent.	IBA	GO:0009058	nucleus
TraesCS1B03G1192200	TraesCS1B03G1192200.1	GO:0005634	cellular_component	nucleobase-containing compound metabolic process	A membrane-bounded organelle of eukaryotic cells in which chromosomes are housed and replicated. In most cells, the nucleus contains all of the cell's chromosomes except the organellar chromosomes, and is the site of RNA synthesis and processing. In some species, or in specialized cell types, RNA metabolism or DNA replication may be absent.	IBA	GO:0006139	nucleus
TraesCS1B03G1192200	TraesCS1B03G1192200.1	GO:0003700	molecular_function	cellular_component	A transcription regulator activity that modulates transcription of gene sets via selective and non-covalent binding to a specific double-stranded genomic DNA sequence (sometimes referred to as a motif) within a cis-regulatory region. Regulatory regions include promoters (proximal and distal) and enhancers. Genes are transcriptional units, and include bacterial operons.	IBA	GO:0005575	DNA-binding transcription factor activity
TraesCS1B03G1192200	TraesCS1B03G1192200.1	GO:0003700	molecular_function	intracellular anatomical structure	A transcription regulator activity that modulates transcription of gene sets via selective and non-covalent binding to a specific double-stranded genomic DNA sequence (sometimes referred to as a motif) within a cis-regulatory region. Regulatory regions include promoters (proximal and distal) and enhancers. Genes are transcriptional units, and include bacterial operons.	IBA	GO:0005622	DNA-binding transcription factor activity
TraesCS1B03G1192200	TraesCS1B03G1192200.1	GO:0003700	molecular_function	nucleus	A transcription regulator activity that modulates transcription of gene sets via selective and non-covalent binding to a specific double-stranded genomic DNA sequence (sometimes referred to as a motif) within a cis-regulatory region. Regulatory regions include promoters (proximal and distal) and enhancers. Genes are transcriptional units, and include bacterial operons.	IBA	GO:0005634	DNA-binding transcription factor activity
TraesCS1B03G1192200	TraesCS1B03G1192200.1	GO:0003700	molecular_function	molecular_function	A transcription regulator activity that modulates transcription of gene sets via selective and non-covalent binding to a specific double-stranded genomic DNA sequence (sometimes referred to as a motif) within a cis-regulatory region. Regulatory regions include promoters (proximal and distal) and enhancers. Genes are transcriptional units, and include bacterial operons.	IBA	GO:0003674	DNA-binding transcription factor activity
TraesCS1B03G1192200	TraesCS1B03G1192200.1	GO:0003700	molecular_function	biological_process	A transcription regulator activity that modulates transcription of gene sets via selective and non-covalent binding to a specific double-stranded genomic DNA sequence (sometimes referred to as a motif) within a cis-regulatory region. Regulatory regions include promoters (proximal and distal) and enhancers. Genes are transcriptional units, and include bacterial operons.	IBA	GO:0008150	DNA-binding transcription factor activity
TraesCS1B03G1192200	TraesCS1B03G1192200.1	GO:0003700	molecular_function	cellular process	A transcription regulator activity that modulates transcription of gene sets via selective and non-covalent binding to a specific double-stranded genomic DNA sequence (sometimes referred to as a motif) within a cis-regulatory region. Regulatory regions include promoters (proximal and distal) and enhancers. Genes are transcriptional units, and include bacterial operons.	IBA	GO:0009987	DNA-binding transcription factor activity
TraesCS1B03G1192200	TraesCS1B03G1192200.1	GO:0003700	molecular_function	metabolic process	A transcription regulator activity that modulates transcription of gene sets via selective and non-covalent binding to a specific double-stranded genomic DNA sequence (sometimes referred to as a motif) within a cis-regulatory region. Regulatory regions include promoters (proximal and distal) and enhancers. Genes are transcriptional units, and include bacterial operons.	IBA	GO:0008152	DNA-binding transcription factor activity
TraesCS1B03G1192200	TraesCS1B03G1192200.1	GO:0003700	molecular_function	DNA-binding transcription factor activity	A transcription regulator activity that modulates transcription of gene sets via selective and non-covalent binding to a specific double-stranded genomic DNA sequence (sometimes referred to as a motif) within a cis-regulatory region. Regulatory regions include promoters (proximal and distal) and enhancers. Genes are transcriptional units, and include bacterial operons.	IBA	GO:0003700	DNA-binding transcription factor activity
TraesCS1B03G1192200	TraesCS1B03G1192200.1	GO:0003700	molecular_function	transcription regulator activity	A transcription regulator activity that modulates transcription of gene sets via selective and non-covalent binding to a specific double-stranded genomic DNA sequence (sometimes referred to as a motif) within a cis-regulatory region. Regulatory regions include promoters (proximal and distal) and enhancers. Genes are transcriptional units, and include bacterial operons.	IBA	GO:0140110	DNA-binding transcription factor activity
TraesCS1B03G1192200	TraesCS1B03G1192200.1	GO:0003700	molecular_function	binding	A transcription regulator activity that modulates transcription of gene sets via selective and non-covalent binding to a specific double-stranded genomic DNA sequence (sometimes referred to as a motif) within a cis-regulatory region. Regulatory regions include promoters (proximal and distal) and enhancers. Genes are transcriptional units, and include bacterial operons.	IBA	GO:0005488	DNA-binding transcription factor activity
TraesCS1B03G1192200	TraesCS1B03G1192200.1	GO:0003700	molecular_function	nucleic acid binding	A transcription regulator activity that modulates transcription of gene sets via selective and non-covalent binding to a specific double-stranded genomic DNA sequence (sometimes referred to as a motif) within a cis-regulatory region. Regulatory regions include promoters (proximal and distal) and enhancers. Genes are transcriptional units, and include bacterial operons.	IBA	GO:0003676	DNA-binding transcription factor activity
TraesCS1B03G1192200	TraesCS1B03G1192200.1	GO:0003700	molecular_function	DNA binding	A transcription regulator activity that modulates transcription of gene sets via selective and non-covalent binding to a specific double-stranded genomic DNA sequence (sometimes referred to as a motif) within a cis-regulatory region. Regulatory regions include promoters (proximal and distal) and enhancers. Genes are transcriptional units, and include bacterial operons.	IBA	GO:0003677	DNA-binding transcription factor activity
TraesCS1B03G1192200	TraesCS1B03G1192200.1	GO:0003700	molecular_function	biosynthetic process	A transcription regulator activity that modulates transcription of gene sets via selective and non-covalent binding to a specific double-stranded genomic DNA sequence (sometimes referred to as a motif) within a cis-regulatory region. Regulatory regions include promoters (proximal and distal) and enhancers. Genes are transcriptional units, and include bacterial operons.	IBA	GO:0009058	DNA-binding transcription factor activity
TraesCS1B03G1192200	TraesCS1B03G1192200.1	GO:0003700	molecular_function	nucleobase-containing compound metabolic process	A transcription regulator activity that modulates transcription of gene sets via selective and non-covalent binding to a specific double-stranded genomic DNA sequence (sometimes referred to as a motif) within a cis-regulatory region. Regulatory regions include promoters (proximal and distal) and enhancers. Genes are transcriptional units, and include bacterial operons.	IBA	GO:0006139	DNA-binding transcription factor activity
TraesCS1B03G1192200	TraesCS1B03G1192200.1	GO:0043565	molecular_function	cellular_component	Binding to DNA of a specific nucleotide composition, e.g. GC-rich DNA binding, or with a specific sequence motif or type of DNA e.g. promotor binding or rDNA binding.	IBA	GO:0005575	sequence-specific DNA binding
TraesCS1B03G1192200	TraesCS1B03G1192200.1	GO:0043565	molecular_function	intracellular anatomical structure	Binding to DNA of a specific nucleotide composition, e.g. GC-rich DNA binding, or with a specific sequence motif or type of DNA e.g. promotor binding or rDNA binding.	IBA	GO:0005622	sequence-specific DNA binding
TraesCS1B03G1192200	TraesCS1B03G1192200.1	GO:0043565	molecular_function	nucleus	Binding to DNA of a specific nucleotide composition, e.g. GC-rich DNA binding, or with a specific sequence motif or type of DNA e.g. promotor binding or rDNA binding.	IBA	GO:0005634	sequence-specific DNA binding
TraesCS1B03G1192200	TraesCS1B03G1192200.1	GO:0043565	molecular_function	molecular_function	Binding to DNA of a specific nucleotide composition, e.g. GC-rich DNA binding, or with a specific sequence motif or type of DNA e.g. promotor binding or rDNA binding.	IBA	GO:0003674	sequence-specific DNA binding
TraesCS1B03G1192200	TraesCS1B03G1192200.1	GO:0043565	molecular_function	biological_process	Binding to DNA of a specific nucleotide composition, e.g. GC-rich DNA binding, or with a specific sequence motif or type of DNA e.g. promotor binding or rDNA binding.	IBA	GO:0008150	sequence-specific DNA binding
TraesCS1B03G1192200	TraesCS1B03G1192200.1	GO:0043565	molecular_function	cellular process	Binding to DNA of a specific nucleotide composition, e.g. GC-rich DNA binding, or with a specific sequence motif or type of DNA e.g. promotor binding or rDNA binding.	IBA	GO:0009987	sequence-specific DNA binding
TraesCS1B03G1192200	TraesCS1B03G1192200.1	GO:0043565	molecular_function	metabolic process	Binding to DNA of a specific nucleotide composition, e.g. GC-rich DNA binding, or with a specific sequence motif or type of DNA e.g. promotor binding or rDNA binding.	IBA	GO:0008152	sequence-specific DNA binding
TraesCS1B03G1192200	TraesCS1B03G1192200.1	GO:0043565	molecular_function	DNA-binding transcription factor activity	Binding to DNA of a specific nucleotide composition, e.g. GC-rich DNA binding, or with a specific sequence motif or type of DNA e.g. promotor binding or rDNA binding.	IBA	GO:0003700	sequence-specific DNA binding
TraesCS1B03G1192200	TraesCS1B03G1192200.1	GO:0043565	molecular_function	transcription regulator activity	Binding to DNA of a specific nucleotide composition, e.g. GC-rich DNA binding, or with a specific sequence motif or type of DNA e.g. promotor binding or rDNA binding.	IBA	GO:0140110	sequence-specific DNA binding
TraesCS1B03G1192200	TraesCS1B03G1192200.1	GO:0043565	molecular_function	binding	Binding to DNA of a specific nucleotide composition, e.g. GC-rich DNA binding, or with a specific sequence motif or type of DNA e.g. promotor binding or rDNA binding.	IBA	GO:0005488	sequence-specific DNA binding
TraesCS1B03G1192200	TraesCS1B03G1192200.1	GO:0043565	molecular_function	nucleic acid binding	Binding to DNA of a specific nucleotide composition, e.g. GC-rich DNA binding, or with a specific sequence motif or type of DNA e.g. promotor binding or rDNA binding.	IBA	GO:0003676	sequence-specific DNA binding
TraesCS1B03G1192200	TraesCS1B03G1192200.1	GO:0043565	molecular_function	DNA binding	Binding to DNA of a specific nucleotide composition, e.g. GC-rich DNA binding, or with a specific sequence motif or type of DNA e.g. promotor binding or rDNA binding.	IBA	GO:0003677	sequence-specific DNA binding
TraesCS1B03G1192200	TraesCS1B03G1192200.1	GO:0043565	molecular_function	biosynthetic process	Binding to DNA of a specific nucleotide composition, e.g. GC-rich DNA binding, or with a specific sequence motif or type of DNA e.g. promotor binding or rDNA binding.	IBA	GO:0009058	sequence-specific DNA binding
TraesCS1B03G1192200	TraesCS1B03G1192200.1	GO:0043565	molecular_function	nucleobase-containing compound metabolic process	Binding to DNA of a specific nucleotide composition, e.g. GC-rich DNA binding, or with a specific sequence motif or type of DNA e.g. promotor binding or rDNA binding.	IBA	GO:0006139	sequence-specific DNA binding
TraesCS1B03G1192200	TraesCS1B03G1192200.1	GO:0006355	biological_process	cellular_component	Any process that modulates the frequency, rate or extent of cellular DNA-templated transcription.	IBA	GO:0005575	regulation of DNA-templated transcription
TraesCS1B03G1192200	TraesCS1B03G1192200.1	GO:0006355	biological_process	intracellular anatomical structure	Any process that modulates the frequency, rate or extent of cellular DNA-templated transcription.	IBA	GO:0005622	regulation of DNA-templated transcription
TraesCS1B03G1192200	TraesCS1B03G1192200.1	GO:0006355	biological_process	nucleus	Any process that modulates the frequency, rate or extent of cellular DNA-templated transcription.	IBA	GO:0005634	regulation of DNA-templated transcription
TraesCS1B03G1192200	TraesCS1B03G1192200.1	GO:0006355	biological_process	molecular_function	Any process that modulates the frequency, rate or extent of cellular DNA-templated transcription.	IBA	GO:0003674	regulation of DNA-templated transcription
TraesCS1B03G1192200	TraesCS1B03G1192200.1	GO:0006355	biological_process	biological_process	Any process that modulates the frequency, rate or extent of cellular DNA-templated transcription.	IBA	GO:0008150	regulation of DNA-templated transcription
TraesCS1B03G1192200	TraesCS1B03G1192200.1	GO:0006355	biological_process	cellular process	Any process that modulates the frequency, rate or extent of cellular DNA-templated transcription.	IBA	GO:0009987	regulation of DNA-templated transcription
TraesCS1B03G1192200	TraesCS1B03G1192200.1	GO:0006355	biological_process	metabolic process	Any process that modulates the frequency, rate or extent of cellular DNA-templated transcription.	IBA	GO:0008152	regulation of DNA-templated transcription
TraesCS1B03G1192200	TraesCS1B03G1192200.1	GO:0006355	biological_process	DNA-binding transcription factor activity	Any process that modulates the frequency, rate or extent of cellular DNA-templated transcription.	IBA	GO:0003700	regulation of DNA-templated transcription
TraesCS1B03G1192200	TraesCS1B03G1192200.1	GO:0006355	biological_process	transcription regulator activity	Any process that modulates the frequency, rate or extent of cellular DNA-templated transcription.	IBA	GO:0140110	regulation of DNA-templated transcription
TraesCS1B03G1192200	TraesCS1B03G1192200.1	GO:0006355	biological_process	binding	Any process that modulates the frequency, rate or extent of cellular DNA-templated transcription.	IBA	GO:0005488	regulation of DNA-templated transcription
TraesCS1B03G1192200	TraesCS1B03G1192200.1	GO:0006355	biological_process	nucleic acid binding	Any process that modulates the frequency, rate or extent of cellular DNA-templated transcription.	IBA	GO:0003676	regulation of DNA-templated transcription
TraesCS1B03G1192200	TraesCS1B03G1192200.1	GO:0006355	biological_process	DNA binding	Any process that modulates the frequency, rate or extent of cellular DNA-templated transcription.	IBA	GO:0003677	regulation of DNA-templated transcription
TraesCS1B03G1192200	TraesCS1B03G1192200.1	GO:0006355	biological_process	biosynthetic process	Any process that modulates the frequency, rate or extent of cellular DNA-templated transcription.	IBA	GO:0009058	regulation of DNA-templated transcription
TraesCS1B03G1192200	TraesCS1B03G1192200.1	GO:0006355	biological_process	nucleobase-containing compound metabolic process	Any process that modulates the frequency, rate or extent of cellular DNA-templated transcription.	IBA	GO:0006139	regulation of DNA-templated transcription
TraesCS1D03G0058200	TraesCS1D03G0058200.1	GO:0005634	cellular_component	cellular_component	A membrane-bounded organelle of eukaryotic cells in which chromosomes are housed and replicated. In most cells, the nucleus contains all of the cell's chromosomes except the organellar chromosomes, and is the site of RNA synthesis and processing. In some species, or in specialized cell types, RNA metabolism or DNA replication may be absent.	IBA	GO:0005575	nucleus
TraesCS1D03G0058200	TraesCS1D03G0058200.1	GO:0005634	cellular_component	intracellular anatomical structure	A membrane-bounded organelle of eukaryotic cells in which chromosomes are housed and replicated. In most cells, the nucleus contains all of the cell's chromosomes except the organellar chromosomes, and is the site of RNA synthesis and processing. In some species, or in specialized cell types, RNA metabolism or DNA replication may be absent.	IBA	GO:0005622	nucleus
TraesCS1D03G0058200	TraesCS1D03G0058200.1	GO:0005634	cellular_component	nucleus	A membrane-bounded organelle of eukaryotic cells in which chromosomes are housed and replicated. In most cells, the nucleus contains all of the cell's chromosomes except the organellar chromosomes, and is the site of RNA synthesis and processing. In some species, or in specialized cell types, RNA metabolism or DNA replication may be absent.	IBA	GO:0005634	nucleus
TraesCS1D03G0058200	TraesCS1D03G0058200.1	GO:0005634	cellular_component	molecular_function	A membrane-bounded organelle of eukaryotic cells in which chromosomes are housed and replicated. In most cells, the nucleus contains all of the cell's chromosomes except the organellar chromosomes, and is the site of RNA synthesis and processing. In some species, or in specialized cell types, RNA metabolism or DNA replication may be absent.	IBA	GO:0003674	nucleus
TraesCS1D03G0058200	TraesCS1D03G0058200.1	GO:0005634	cellular_component	biological_process	A membrane-bounded organelle of eukaryotic cells in which chromosomes are housed and replicated. In most cells, the nucleus contains all of the cell's chromosomes except the organellar chromosomes, and is the site of RNA synthesis and processing. In some species, or in specialized cell types, RNA metabolism or DNA replication may be absent.	IBA	GO:0008150	nucleus
TraesCS1D03G0058200	TraesCS1D03G0058200.1	GO:0005634	cellular_component	cellular process	A membrane-bounded organelle of eukaryotic cells in which chromosomes are housed and replicated. In most cells, the nucleus contains all of the cell's chromosomes except the organellar chromosomes, and is the site of RNA synthesis and processing. In some species, or in specialized cell types, RNA metabolism or DNA replication may be absent.	IBA	GO:0009987	nucleus
TraesCS1D03G0058200	TraesCS1D03G0058200.1	GO:0005634	cellular_component	metabolic process	A membrane-bounded organelle of eukaryotic cells in which chromosomes are housed and replicated. In most cells, the nucleus contains all of the cell's chromosomes except the organellar chromosomes, and is the site of RNA synthesis and processing. In some species, or in specialized cell types, RNA metabolism or DNA replication may be absent.	IBA	GO:0008152	nucleus
TraesCS1D03G0058200	TraesCS1D03G0058200.1	GO:0005634	cellular_component	DNA-binding transcription factor activity	A membrane-bounded organelle of eukaryotic cells in which chromosomes are housed and replicated. In most cells, the nucleus contains all of the cell's chromosomes except the organellar chromosomes, and is the site of RNA synthesis and processing. In some species, or in specialized cell types, RNA metabolism or DNA replication may be absent.	IBA	GO:0003700	nucleus
TraesCS1D03G0058200	TraesCS1D03G0058200.1	GO:0005634	cellular_component	transcription regulator activity	A membrane-bounded organelle of eukaryotic cells in which chromosomes are housed and replicated. In most cells, the nucleus contains all of the cell's chromosomes except the organellar chromosomes, and is the site of RNA synthesis and processing. In some species, or in specialized cell types, RNA metabolism or DNA replication may be absent.	IBA	GO:0140110	nucleus
TraesCS1D03G0058200	TraesCS1D03G0058200.1	GO:0005634	cellular_component	binding	A membrane-bounded organelle of eukaryotic cells in which chromosomes are housed and replicated. In most cells, the nucleus contains all of the cell's chromosomes except the organellar chromosomes, and is the site of RNA synthesis and processing. In some species, or in specialized cell types, RNA metabolism or DNA replication may be absent.	IBA	GO:0005488	nucleus
TraesCS1D03G0058200	TraesCS1D03G0058200.1	GO:0005634	cellular_component	nucleic acid binding	A membrane-bounded organelle of eukaryotic cells in which chromosomes are housed and replicated. In most cells, the nucleus contains all of the cell's chromosomes except the organellar chromosomes, and is the site of RNA synthesis and processing. In some species, or in specialized cell types, RNA metabolism or DNA replication may be absent.	IBA	GO:0003676	nucleus
TraesCS1D03G0058200	TraesCS1D03G0058200.1	GO:0005634	cellular_component	DNA binding	A membrane-bounded organelle of eukaryotic cells in which chromosomes are housed and replicated. In most cells, the nucleus contains all of the cell's chromosomes except the organellar chromosomes, and is the site of RNA synthesis and processing. In some species, or in specialized cell types, RNA metabolism or DNA replication may be absent.	IBA	GO:0003677	nucleus
TraesCS1D03G0058200	TraesCS1D03G0058200.1	GO:0005634	cellular_component	biosynthetic process	A membrane-bounded organelle of eukaryotic cells in which chromosomes are housed and replicated. In most cells, the nucleus contains all of the cell's chromosomes except the organellar chromosomes, and is the site of RNA synthesis and processing. In some species, or in specialized cell types, RNA metabolism or DNA replication may be absent.	IBA	GO:0009058	nucleus
TraesCS1D03G0058200	TraesCS1D03G0058200.1	GO:0005634	cellular_component	nucleobase-containing compound metabolic process	A membrane-bounded organelle of eukaryotic cells in which chromosomes are housed and replicated. In most cells, the nucleus contains all of the cell's chromosomes except the organellar chromosomes, and is the site of RNA synthesis and processing. In some species, or in specialized cell types, RNA metabolism or DNA replication may be absent.	IBA	GO:0006139	nucleus
TraesCS1D03G0058200	TraesCS1D03G0058200.1	GO:0003700	molecular_function	cellular_component	A transcription regulator activity that modulates transcription of gene sets via selective and non-covalent binding to a specific double-stranded genomic DNA sequence (sometimes referred to as a motif) within a cis-regulatory region. Regulatory regions include promoters (proximal and distal) and enhancers. Genes are transcriptional units, and include bacterial operons.	IBA	GO:0005575	DNA-binding transcription factor activity
TraesCS1D03G0058200	TraesCS1D03G0058200.1	GO:0003700	molecular_function	intracellular anatomical structure	A transcription regulator activity that modulates transcription of gene sets via selective and non-covalent binding to a specific double-stranded genomic DNA sequence (sometimes referred to as a motif) within a cis-regulatory region. Regulatory regions include promoters (proximal and distal) and enhancers. Genes are transcriptional units, and include bacterial operons.	IBA	GO:0005622	DNA-binding transcription factor activity
TraesCS1D03G0058200	TraesCS1D03G0058200.1	GO:0003700	molecular_function	nucleus	A transcription regulator activity that modulates transcription of gene sets via selective and non-covalent binding to a specific double-stranded genomic DNA sequence (sometimes referred to as a motif) within a cis-regulatory region. Regulatory regions include promoters (proximal and distal) and enhancers. Genes are transcriptional units, and include bacterial operons.	IBA	GO:0005634	DNA-binding transcription factor activity
TraesCS1D03G0058200	TraesCS1D03G0058200.1	GO:0003700	molecular_function	molecular_function	A transcription regulator activity that modulates transcription of gene sets via selective and non-covalent binding to a specific double-stranded genomic DNA sequence (sometimes referred to as a motif) within a cis-regulatory region. Regulatory regions include promoters (proximal and distal) and enhancers. Genes are transcriptional units, and include bacterial operons.	IBA	GO:0003674	DNA-binding transcription factor activity
TraesCS1D03G0058200	TraesCS1D03G0058200.1	GO:0003700	molecular_function	biological_process	A transcription regulator activity that modulates transcription of gene sets via selective and non-covalent binding to a specific double-stranded genomic DNA sequence (sometimes referred to as a motif) within a cis-regulatory region. Regulatory regions include promoters (proximal and distal) and enhancers. Genes are transcriptional units, and include bacterial operons.	IBA	GO:0008150	DNA-binding transcription factor activity
TraesCS1D03G0058200	TraesCS1D03G0058200.1	GO:0003700	molecular_function	cellular process	A transcription regulator activity that modulates transcription of gene sets via selective and non-covalent binding to a specific double-stranded genomic DNA sequence (sometimes referred to as a motif) within a cis-regulatory region. Regulatory regions include promoters (proximal and distal) and enhancers. Genes are transcriptional units, and include bacterial operons.	IBA	GO:0009987	DNA-binding transcription factor activity
TraesCS1D03G0058200	TraesCS1D03G0058200.1	GO:0003700	molecular_function	metabolic process	A transcription regulator activity that modulates transcription of gene sets via selective and non-covalent binding to a specific double-stranded genomic DNA sequence (sometimes referred to as a motif) within a cis-regulatory region. Regulatory regions include promoters (proximal and distal) and enhancers. Genes are transcriptional units, and include bacterial operons.	IBA	GO:0008152	DNA-binding transcription factor activity
TraesCS1D03G0058200	TraesCS1D03G0058200.1	GO:0003700	molecular_function	DNA-binding transcription factor activity	A transcription regulator activity that modulates transcription of gene sets via selective and non-covalent binding to a specific double-stranded genomic DNA sequence (sometimes referred to as a motif) within a cis-regulatory region. Regulatory regions include promoters (proximal and distal) and enhancers. Genes are transcriptional units, and include bacterial operons.	IBA	GO:0003700	DNA-binding transcription factor activity
TraesCS1D03G0058200	TraesCS1D03G0058200.1	GO:0003700	molecular_function	transcription regulator activity	A transcription regulator activity that modulates transcription of gene sets via selective and non-covalent binding to a specific double-stranded genomic DNA sequence (sometimes referred to as a motif) within a cis-regulatory region. Regulatory regions include promoters (proximal and distal) and enhancers. Genes are transcriptional units, and include bacterial operons.	IBA	GO:0140110	DNA-binding transcription factor activity
TraesCS1D03G0058200	TraesCS1D03G0058200.1	GO:0003700	molecular_function	binding	A transcription regulator activity that modulates transcription of gene sets via selective and non-covalent binding to a specific double-stranded genomic DNA sequence (sometimes referred to as a motif) within a cis-regulatory region. Regulatory regions include promoters (proximal and distal) and enhancers. Genes are transcriptional units, and include bacterial operons.	IBA	GO:0005488	DNA-binding transcription factor activity
TraesCS1D03G0058200	TraesCS1D03G0058200.1	GO:0003700	molecular_function	nucleic acid binding	A transcription regulator activity that modulates transcription of gene sets via selective and non-covalent binding to a specific double-stranded genomic DNA sequence (sometimes referred to as a motif) within a cis-regulatory region. Regulatory regions include promoters (proximal and distal) and enhancers. Genes are transcriptional units, and include bacterial operons.	IBA	GO:0003676	DNA-binding transcription factor activity
TraesCS1D03G0058200	TraesCS1D03G0058200.1	GO:0003700	molecular_function	DNA binding	A transcription regulator activity that modulates transcription of gene sets via selective and non-covalent binding to a specific double-stranded genomic DNA sequence (sometimes referred to as a motif) within a cis-regulatory region. Regulatory regions include promoters (proximal and distal) and enhancers. Genes are transcriptional units, and include bacterial operons.	IBA	GO:0003677	DNA-binding transcription factor activity
TraesCS1D03G0058200	TraesCS1D03G0058200.1	GO:0003700	molecular_function	biosynthetic process	A transcription regulator activity that modulates transcription of gene sets via selective and non-covalent binding to a specific double-stranded genomic DNA sequence (sometimes referred to as a motif) within a cis-regulatory region. Regulatory regions include promoters (proximal and distal) and enhancers. Genes are transcriptional units, and include bacterial operons.	IBA	GO:0009058	DNA-binding transcription factor activity
TraesCS1D03G0058200	TraesCS1D03G0058200.1	GO:0003700	molecular_function	nucleobase-containing compound metabolic process	A transcription regulator activity that modulates transcription of gene sets via selective and non-covalent binding to a specific double-stranded genomic DNA sequence (sometimes referred to as a motif) within a cis-regulatory region. Regulatory regions include promoters (proximal and distal) and enhancers. Genes are transcriptional units, and include bacterial operons.	IBA	GO:0006139	DNA-binding transcription factor activity
TraesCS1D03G0058200	TraesCS1D03G0058200.1	GO:0043565	molecular_function	cellular_component	Binding to DNA of a specific nucleotide composition, e.g. GC-rich DNA binding, or with a specific sequence motif or type of DNA e.g. promotor binding or rDNA binding.	IBA	GO:0005575	sequence-specific DNA binding
TraesCS1D03G0058200	TraesCS1D03G0058200.1	GO:0043565	molecular_function	intracellular anatomical structure	Binding to DNA of a specific nucleotide composition, e.g. GC-rich DNA binding, or with a specific sequence motif or type of DNA e.g. promotor binding or rDNA binding.	IBA	GO:0005622	sequence-specific DNA binding
TraesCS1D03G0058200	TraesCS1D03G0058200.1	GO:0043565	molecular_function	nucleus	Binding to DNA of a specific nucleotide composition, e.g. GC-rich DNA binding, or with a specific sequence motif or type of DNA e.g. promotor binding or rDNA binding.	IBA	GO:0005634	sequence-specific DNA binding
TraesCS1D03G0058200	TraesCS1D03G0058200.1	GO:0043565	molecular_function	molecular_function	Binding to DNA of a specific nucleotide composition, e.g. GC-rich DNA binding, or with a specific sequence motif or type of DNA e.g. promotor binding or rDNA binding.	IBA	GO:0003674	sequence-specific DNA binding
TraesCS1D03G0058200	TraesCS1D03G0058200.1	GO:0043565	molecular_function	biological_process	Binding to DNA of a specific nucleotide composition, e.g. GC-rich DNA binding, or with a specific sequence motif or type of DNA e.g. promotor binding or rDNA binding.	IBA	GO:0008150	sequence-specific DNA binding
TraesCS1D03G0058200	TraesCS1D03G0058200.1	GO:0043565	molecular_function	cellular process	Binding to DNA of a specific nucleotide composition, e.g. GC-rich DNA binding, or with a specific sequence motif or type of DNA e.g. promotor binding or rDNA binding.	IBA	GO:0009987	sequence-specific DNA binding
TraesCS1D03G0058200	TraesCS1D03G0058200.1	GO:0043565	molecular_function	metabolic process	Binding to DNA of a specific nucleotide composition, e.g. GC-rich DNA binding, or with a specific sequence motif or type of DNA e.g. promotor binding or rDNA binding.	IBA	GO:0008152	sequence-specific DNA binding
TraesCS1D03G0058200	TraesCS1D03G0058200.1	GO:0043565	molecular_function	DNA-binding transcription factor activity	Binding to DNA of a specific nucleotide composition, e.g. GC-rich DNA binding, or with a specific sequence motif or type of DNA e.g. promotor binding or rDNA binding.	IBA	GO:0003700	sequence-specific DNA binding
TraesCS1D03G0058200	TraesCS1D03G0058200.1	GO:0043565	molecular_function	transcription regulator activity	Binding to DNA of a specific nucleotide composition, e.g. GC-rich DNA binding, or with a specific sequence motif or type of DNA e.g. promotor binding or rDNA binding.	IBA	GO:0140110	sequence-specific DNA binding
TraesCS1D03G0058200	TraesCS1D03G0058200.1	GO:0043565	molecular_function	binding	Binding to DNA of a specific nucleotide composition, e.g. GC-rich DNA binding, or with a specific sequence motif or type of DNA e.g. promotor binding or rDNA binding.	IBA	GO:0005488	sequence-specific DNA binding
TraesCS1D03G0058200	TraesCS1D03G0058200.1	GO:0043565	molecular_function	nucleic acid binding	Binding to DNA of a specific nucleotide composition, e.g. GC-rich DNA binding, or with a specific sequence motif or type of DNA e.g. promotor binding or rDNA binding.	IBA	GO:0003676	sequence-specific DNA binding
TraesCS1D03G0058200	TraesCS1D03G0058200.1	GO:0043565	molecular_function	DNA binding	Binding to DNA of a specific nucleotide composition, e.g. GC-rich DNA binding, or with a specific sequence motif or type of DNA e.g. promotor binding or rDNA binding.	IBA	GO:0003677	sequence-specific DNA binding
TraesCS1D03G0058200	TraesCS1D03G0058200.1	GO:0043565	molecular_function	biosynthetic process	Binding to DNA of a specific nucleotide composition, e.g. GC-rich DNA binding, or with a specific sequence motif or type of DNA e.g. promotor binding or rDNA binding.	IBA	GO:0009058	sequence-specific DNA binding
TraesCS1D03G0058200	TraesCS1D03G0058200.1	GO:0043565	molecular_function	nucleobase-containing compound metabolic process	Binding to DNA of a specific nucleotide composition, e.g. GC-rich DNA binding, or with a specific sequence motif or type of DNA e.g. promotor binding or rDNA binding.	IBA	GO:0006139	sequence-specific DNA binding
TraesCS1D03G0058200	TraesCS1D03G0058200.1	GO:0006355	biological_process	cellular_component	Any process that modulates the frequency, rate or extent of cellular DNA-templated transcription.	IBA	GO:0005575	regulation of DNA-templated transcription
TraesCS1D03G0058200	TraesCS1D03G0058200.1	GO:0006355	biological_process	intracellular anatomical structure	Any process that modulates the frequency, rate or extent of cellular DNA-templated transcription.	IBA	GO:0005622	regulation of DNA-templated transcription
TraesCS1D03G0058200	TraesCS1D03G0058200.1	GO:0006355	biological_process	nucleus	Any process that modulates the frequency, rate or extent of cellular DNA-templated transcription.	IBA	GO:0005634	regulation of DNA-templated transcription
TraesCS1D03G0058200	TraesCS1D03G0058200.1	GO:0006355	biological_process	molecular_function	Any process that modulates the frequency, rate or extent of cellular DNA-templated transcription.	IBA	GO:0003674	regulation of DNA-templated transcription
TraesCS1D03G0058200	TraesCS1D03G0058200.1	GO:0006355	biological_process	biological_process	Any process that modulates the frequency, rate or extent of cellular DNA-templated transcription.	IBA	GO:0008150	regulation of DNA-templated transcription
TraesCS1D03G0058200	TraesCS1D03G0058200.1	GO:0006355	biological_process	cellular process	Any process that modulates the frequency, rate or extent of cellular DNA-templated transcription.	IBA	GO:0009987	regulation of DNA-templated transcription
TraesCS1D03G0058200	TraesCS1D03G0058200.1	GO:0006355	biological_process	metabolic process	Any process that modulates the frequency, rate or extent of cellular DNA-templated transcription.	IBA	GO:0008152	regulation of DNA-templated transcription
TraesCS1D03G0058200	TraesCS1D03G0058200.1	GO:0006355	biological_process	DNA-binding transcription factor activity	Any process that modulates the frequency, rate or extent of cellular DNA-templated transcription.	IBA	GO:0003700	regulation of DNA-templated transcription
TraesCS1D03G0058200	TraesCS1D03G0058200.1	GO:0006355	biological_process	transcription regulator activity	Any process that modulates the frequency, rate or extent of cellular DNA-templated transcription.	IBA	GO:0140110	regulation of DNA-templated transcription
TraesCS1D03G0058200	TraesCS1D03G0058200.1	GO:0006355	biological_process	binding	Any process that modulates the frequency, rate or extent of cellular DNA-templated transcription.	IBA	GO:0005488	regulation of DNA-templated transcription
TraesCS1D03G0058200	TraesCS1D03G0058200.1	GO:0006355	biological_process	nucleic acid binding	Any process that modulates the frequency, rate or extent of cellular DNA-templated transcription.	IBA	GO:0003676	regulation of DNA-templated transcription
TraesCS1D03G0058200	TraesCS1D03G0058200.1	GO:0006355	biological_process	DNA binding	Any process that modulates the frequency, rate or extent of cellular DNA-templated transcription.	IBA	GO:0003677	regulation of DNA-templated transcription
TraesCS1D03G0058200	TraesCS1D03G0058200.1	GO:0006355	biological_process	biosynthetic process	Any process that modulates the frequency, rate or extent of cellular DNA-templated transcription.	IBA	GO:0009058	regulation of DNA-templated transcription
TraesCS1D03G0058200	TraesCS1D03G0058200.1	GO:0006355	biological_process	nucleobase-containing compound metabolic process	Any process that modulates the frequency, rate or extent of cellular DNA-templated transcription.	IBA	GO:0006139	regulation of DNA-templated transcription
TraesCS1D03G0058400	TraesCS1D03G0058400.1	GO:0005634	cellular_component	cellular_component	A membrane-bounded organelle of eukaryotic cells in which chromosomes are housed and replicated. In most cells, the nucleus contains all of the cell's chromosomes except the organellar chromosomes, and is the site of RNA synthesis and processing. In some species, or in specialized cell types, RNA metabolism or DNA replication may be absent.	IBA	GO:0005575	nucleus
TraesCS1D03G0058400	TraesCS1D03G0058400.1	GO:0005634	cellular_component	intracellular anatomical structure	A membrane-bounded organelle of eukaryotic cells in which chromosomes are housed and replicated. In most cells, the nucleus contains all of the cell's chromosomes except the organellar chromosomes, and is the site of RNA synthesis and processing. In some species, or in specialized cell types, RNA metabolism or DNA replication may be absent.	IBA	GO:0005622	nucleus
TraesCS1D03G0058400	TraesCS1D03G0058400.1	GO:0005634	cellular_component	nucleus	A membrane-bounded organelle of eukaryotic cells in which chromosomes are housed and replicated. In most cells, the nucleus contains all of the cell's chromosomes except the organellar chromosomes, and is the site of RNA synthesis and processing. In some species, or in specialized cell types, RNA metabolism or DNA replication may be absent.	IBA	GO:0005634	nucleus
TraesCS1D03G0058400	TraesCS1D03G0058400.1	GO:0005634	cellular_component	molecular_function	A membrane-bounded organelle of eukaryotic cells in which chromosomes are housed and replicated. In most cells, the nucleus contains all of the cell's chromosomes except the organellar chromosomes, and is the site of RNA synthesis and processing. In some species, or in specialized cell types, RNA metabolism or DNA replication may be absent.	IBA	GO:0003674	nucleus
TraesCS1D03G0058400	TraesCS1D03G0058400.1	GO:0005634	cellular_component	biological_process	A membrane-bounded organelle of eukaryotic cells in which chromosomes are housed and replicated. In most cells, the nucleus contains all of the cell's chromosomes except the organellar chromosomes, and is the site of RNA synthesis and processing. In some species, or in specialized cell types, RNA metabolism or DNA replication may be absent.	IBA	GO:0008150	nucleus
TraesCS1D03G0058400	TraesCS1D03G0058400.1	GO:0005634	cellular_component	cellular process	A membrane-bounded organelle of eukaryotic cells in which chromosomes are housed and replicated. In most cells, the nucleus contains all of the cell's chromosomes except the organellar chromosomes, and is the site of RNA synthesis and processing. In some species, or in specialized cell types, RNA metabolism or DNA replication may be absent.	IBA	GO:0009987	nucleus
TraesCS1D03G0058400	TraesCS1D03G0058400.1	GO:0005634	cellular_component	metabolic process	A membrane-bounded organelle of eukaryotic cells in which chromosomes are housed and replicated. In most cells, the nucleus contains all of the cell's chromosomes except the organellar chromosomes, and is the site of RNA synthesis and processing. In some species, or in specialized cell types, RNA metabolism or DNA replication may be absent.	IBA	GO:0008152	nucleus
TraesCS1D03G0058400	TraesCS1D03G0058400.1	GO:0005634	cellular_component	DNA-binding transcription factor activity	A membrane-bounded organelle of eukaryotic cells in which chromosomes are housed and replicated. In most cells, the nucleus contains all of the cell's chromosomes except the organellar chromosomes, and is the site of RNA synthesis and processing. In some species, or in specialized cell types, RNA metabolism or DNA replication may be absent.	IBA	GO:0003700	nucleus
TraesCS1D03G0058400	TraesCS1D03G0058400.1	GO:0005634	cellular_component	transcription regulator activity	A membrane-bounded organelle of eukaryotic cells in which chromosomes are housed and replicated. In most cells, the nucleus contains all of the cell's chromosomes except the organellar chromosomes, and is the site of RNA synthesis and processing. In some species, or in specialized cell types, RNA metabolism or DNA replication may be absent.	IBA	GO:0140110	nucleus
TraesCS1D03G0058400	TraesCS1D03G0058400.1	GO:0005634	cellular_component	binding	A membrane-bounded organelle of eukaryotic cells in which chromosomes are housed and replicated. In most cells, the nucleus contains all of the cell's chromosomes except the organellar chromosomes, and is the site of RNA synthesis and processing. In some species, or in specialized cell types, RNA metabolism or DNA replication may be absent.	IBA	GO:0005488	nucleus
TraesCS1D03G0058400	TraesCS1D03G0058400.1	GO:0005634	cellular_component	nucleic acid binding	A membrane-bounded organelle of eukaryotic cells in which chromosomes are housed and replicated. In most cells, the nucleus contains all of the cell's chromosomes except the organellar chromosomes, and is the site of RNA synthesis and processing. In some species, or in specialized cell types, RNA metabolism or DNA replication may be absent.	IBA	GO:0003676	nucleus
TraesCS1D03G0058400	TraesCS1D03G0058400.1	GO:0005634	cellular_component	DNA binding	A membrane-bounded organelle of eukaryotic cells in which chromosomes are housed and replicated. In most cells, the nucleus contains all of the cell's chromosomes except the organellar chromosomes, and is the site of RNA synthesis and processing. In some species, or in specialized cell types, RNA metabolism or DNA replication may be absent.	IBA	GO:0003677	nucleus
TraesCS1D03G0058400	TraesCS1D03G0058400.1	GO:0005634	cellular_component	biosynthetic process	A membrane-bounded organelle of eukaryotic cells in which chromosomes are housed and replicated. In most cells, the nucleus contains all of the cell's chromosomes except the organellar chromosomes, and is the site of RNA synthesis and processing. In some species, or in specialized cell types, RNA metabolism or DNA replication may be absent.	IBA	GO:0009058	nucleus
TraesCS1D03G0058400	TraesCS1D03G0058400.1	GO:0005634	cellular_component	nucleobase-containing compound metabolic process	A membrane-bounded organelle of eukaryotic cells in which chromosomes are housed and replicated. In most cells, the nucleus contains all of the cell's chromosomes except the organellar chromosomes, and is the site of RNA synthesis and processing. In some species, or in specialized cell types, RNA metabolism or DNA replication may be absent.	IBA	GO:0006139	nucleus
TraesCS1D03G0058400	TraesCS1D03G0058400.1	GO:0003700	molecular_function	cellular_component	A transcription regulator activity that modulates transcription of gene sets via selective and non-covalent binding to a specific double-stranded genomic DNA sequence (sometimes referred to as a motif) within a cis-regulatory region. Regulatory regions include promoters (proximal and distal) and enhancers. Genes are transcriptional units, and include bacterial operons.	IBA	GO:0005575	DNA-binding transcription factor activity
TraesCS1D03G0058400	TraesCS1D03G0058400.1	GO:0003700	molecular_function	intracellular anatomical structure	A transcription regulator activity that modulates transcription of gene sets via selective and non-covalent binding to a specific double-stranded genomic DNA sequence (sometimes referred to as a motif) within a cis-regulatory region. Regulatory regions include promoters (proximal and distal) and enhancers. Genes are transcriptional units, and include bacterial operons.	IBA	GO:0005622	DNA-binding transcription factor activity
TraesCS1D03G0058400	TraesCS1D03G0058400.1	GO:0003700	molecular_function	nucleus	A transcription regulator activity that modulates transcription of gene sets via selective and non-covalent binding to a specific double-stranded genomic DNA sequence (sometimes referred to as a motif) within a cis-regulatory region. Regulatory regions include promoters (proximal and distal) and enhancers. Genes are transcriptional units, and include bacterial operons.	IBA	GO:0005634	DNA-binding transcription factor activity
TraesCS1D03G0058400	TraesCS1D03G0058400.1	GO:0003700	molecular_function	molecular_function	A transcription regulator activity that modulates transcription of gene sets via selective and non-covalent binding to a specific double-stranded genomic DNA sequence (sometimes referred to as a motif) within a cis-regulatory region. Regulatory regions include promoters (proximal and distal) and enhancers. Genes are transcriptional units, and include bacterial operons.	IBA	GO:0003674	DNA-binding transcription factor activity
TraesCS1D03G0058400	TraesCS1D03G0058400.1	GO:0003700	molecular_function	biological_process	A transcription regulator activity that modulates transcription of gene sets via selective and non-covalent binding to a specific double-stranded genomic DNA sequence (sometimes referred to as a motif) within a cis-regulatory region. Regulatory regions include promoters (proximal and distal) and enhancers. Genes are transcriptional units, and include bacterial operons.	IBA	GO:0008150	DNA-binding transcription factor activity
TraesCS1D03G0058400	TraesCS1D03G0058400.1	GO:0003700	molecular_function	cellular process	A transcription regulator activity that modulates transcription of gene sets via selective and non-covalent binding to a specific double-stranded genomic DNA sequence (sometimes referred to as a motif) within a cis-regulatory region. Regulatory regions include promoters (proximal and distal) and enhancers. Genes are transcriptional units, and include bacterial operons.	IBA	GO:0009987	DNA-binding transcription factor activity
TraesCS1D03G0058400	TraesCS1D03G0058400.1	GO:0003700	molecular_function	metabolic process	A transcription regulator activity that modulates transcription of gene sets via selective and non-covalent binding to a specific double-stranded genomic DNA sequence (sometimes referred to as a motif) within a cis-regulatory region. Regulatory regions include promoters (proximal and distal) and enhancers. Genes are transcriptional units, and include bacterial operons.	IBA	GO:0008152	DNA-binding transcription factor activity
TraesCS1D03G0058400	TraesCS1D03G0058400.1	GO:0003700	molecular_function	DNA-binding transcription factor activity	A transcription regulator activity that modulates transcription of gene sets via selective and non-covalent binding to a specific double-stranded genomic DNA sequence (sometimes referred to as a motif) within a cis-regulatory region. Regulatory regions include promoters (proximal and distal) and enhancers. Genes are transcriptional units, and include bacterial operons.	IBA	GO:0003700	DNA-binding transcription factor activity
TraesCS1D03G0058400	TraesCS1D03G0058400.1	GO:0003700	molecular_function	transcription regulator activity	A transcription regulator activity that modulates transcription of gene sets via selective and non-covalent binding to a specific double-stranded genomic DNA sequence (sometimes referred to as a motif) within a cis-regulatory region. Regulatory regions include promoters (proximal and distal) and enhancers. Genes are transcriptional units, and include bacterial operons.	IBA	GO:0140110	DNA-binding transcription factor activity
TraesCS1D03G0058400	TraesCS1D03G0058400.1	GO:0003700	molecular_function	binding	A transcription regulator activity that modulates transcription of gene sets via selective and non-covalent binding to a specific double-stranded genomic DNA sequence (sometimes referred to as a motif) within a cis-regulatory region. Regulatory regions include promoters (proximal and distal) and enhancers. Genes are transcriptional units, and include bacterial operons.	IBA	GO:0005488	DNA-binding transcription factor activity
TraesCS1D03G0058400	TraesCS1D03G0058400.1	GO:0003700	molecular_function	nucleic acid binding	A transcription regulator activity that modulates transcription of gene sets via selective and non-covalent binding to a specific double-stranded genomic DNA sequence (sometimes referred to as a motif) within a cis-regulatory region. Regulatory regions include promoters (proximal and distal) and enhancers. Genes are transcriptional units, and include bacterial operons.	IBA	GO:0003676	DNA-binding transcription factor activity
TraesCS1D03G0058400	TraesCS1D03G0058400.1	GO:0003700	molecular_function	DNA binding	A transcription regulator activity that modulates transcription of gene sets via selective and non-covalent binding to a specific double-stranded genomic DNA sequence (sometimes referred to as a motif) within a cis-regulatory region. Regulatory regions include promoters (proximal and distal) and enhancers. Genes are transcriptional units, and include bacterial operons.	IBA	GO:0003677	DNA-binding transcription factor activity
TraesCS1D03G0058400	TraesCS1D03G0058400.1	GO:0003700	molecular_function	biosynthetic process	A transcription regulator activity that modulates transcription of gene sets via selective and non-covalent binding to a specific double-stranded genomic DNA sequence (sometimes referred to as a motif) within a cis-regulatory region. Regulatory regions include promoters (proximal and distal) and enhancers. Genes are transcriptional units, and include bacterial operons.	IBA	GO:0009058	DNA-binding transcription factor activity
TraesCS1D03G0058400	TraesCS1D03G0058400.1	GO:0003700	molecular_function	nucleobase-containing compound metabolic process	A transcription regulator activity that modulates transcription of gene sets via selective and non-covalent binding to a specific double-stranded genomic DNA sequence (sometimes referred to as a motif) within a cis-regulatory region. Regulatory regions include promoters (proximal and distal) and enhancers. Genes are transcriptional units, and include bacterial operons.	IBA	GO:0006139	DNA-binding transcription factor activity
TraesCS1D03G0058400	TraesCS1D03G0058400.1	GO:0043565	molecular_function	cellular_component	Binding to DNA of a specific nucleotide composition, e.g. GC-rich DNA binding, or with a specific sequence motif or type of DNA e.g. promotor binding or rDNA binding.	IBA	GO:0005575	sequence-specific DNA binding
TraesCS1D03G0058400	TraesCS1D03G0058400.1	GO:0043565	molecular_function	intracellular anatomical structure	Binding to DNA of a specific nucleotide composition, e.g. GC-rich DNA binding, or with a specific sequence motif or type of DNA e.g. promotor binding or rDNA binding.	IBA	GO:0005622	sequence-specific DNA binding
TraesCS1D03G0058400	TraesCS1D03G0058400.1	GO:0043565	molecular_function	nucleus	Binding to DNA of a specific nucleotide composition, e.g. GC-rich DNA binding, or with a specific sequence motif or type of DNA e.g. promotor binding or rDNA binding.	IBA	GO:0005634	sequence-specific DNA binding
TraesCS1D03G0058400	TraesCS1D03G0058400.1	GO:0043565	molecular_function	molecular_function	Binding to DNA of a specific nucleotide composition, e.g. GC-rich DNA binding, or with a specific sequence motif or type of DNA e.g. promotor binding or rDNA binding.	IBA	GO:0003674	sequence-specific DNA binding
TraesCS1D03G0058400	TraesCS1D03G0058400.1	GO:0043565	molecular_function	biological_process	Binding to DNA of a specific nucleotide composition, e.g. GC-rich DNA binding, or with a specific sequence motif or type of DNA e.g. promotor binding or rDNA binding.	IBA	GO:0008150	sequence-specific DNA binding
TraesCS1D03G0058400	TraesCS1D03G0058400.1	GO:0043565	molecular_function	cellular process	Binding to DNA of a specific nucleotide composition, e.g. GC-rich DNA binding, or with a specific sequence motif or type of DNA e.g. promotor binding or rDNA binding.	IBA	GO:0009987	sequence-specific DNA binding
TraesCS1D03G0058400	TraesCS1D03G0058400.1	GO:0043565	molecular_function	metabolic process	Binding to DNA of a specific nucleotide composition, e.g. GC-rich DNA binding, or with a specific sequence motif or type of DNA e.g. promotor binding or rDNA binding.	IBA	GO:0008152	sequence-specific DNA binding
TraesCS1D03G0058400	TraesCS1D03G0058400.1	GO:0043565	molecular_function	DNA-binding transcription factor activity	Binding to DNA of a specific nucleotide composition, e.g. GC-rich DNA binding, or with a specific sequence motif or type of DNA e.g. promotor binding or rDNA binding.	IBA	GO:0003700	sequence-specific DNA binding
TraesCS1D03G0058400	TraesCS1D03G0058400.1	GO:0043565	molecular_function	transcription regulator activity	Binding to DNA of a specific nucleotide composition, e.g. GC-rich DNA binding, or with a specific sequence motif or type of DNA e.g. promotor binding or rDNA binding.	IBA	GO:0140110	sequence-specific DNA binding
TraesCS1D03G0058400	TraesCS1D03G0058400.1	GO:0043565	molecular_function	binding	Binding to DNA of a specific nucleotide composition, e.g. GC-rich DNA binding, or with a specific sequence motif or type of DNA e.g. promotor binding or rDNA binding.	IBA	GO:0005488	sequence-specific DNA binding
TraesCS1D03G0058400	TraesCS1D03G0058400.1	GO:0043565	molecular_function	nucleic acid binding	Binding to DNA of a specific nucleotide composition, e.g. GC-rich DNA binding, or with a specific sequence motif or type of DNA e.g. promotor binding or rDNA binding.	IBA	GO:0003676	sequence-specific DNA binding
TraesCS1D03G0058400	TraesCS1D03G0058400.1	GO:0043565	molecular_function	DNA binding	Binding to DNA of a specific nucleotide composition, e.g. GC-rich DNA binding, or with a specific sequence motif or type of DNA e.g. promotor binding or rDNA binding.	IBA	GO:0003677	sequence-specific DNA binding
TraesCS1D03G0058400	TraesCS1D03G0058400.1	GO:0043565	molecular_function	biosynthetic process	Binding to DNA of a specific nucleotide composition, e.g. GC-rich DNA binding, or with a specific sequence motif or type of DNA e.g. promotor binding or rDNA binding.	IBA	GO:0009058	sequence-specific DNA binding
TraesCS1D03G0058400	TraesCS1D03G0058400.1	GO:0043565	molecular_function	nucleobase-containing compound metabolic process	Binding to DNA of a specific nucleotide composition, e.g. GC-rich DNA binding, or with a specific sequence motif or type of DNA e.g. promotor binding or rDNA binding.	IBA	GO:0006139	sequence-specific DNA binding
TraesCS1D03G0058400	TraesCS1D03G0058400.1	GO:0006355	biological_process	cellular_component	Any process that modulates the frequency, rate or extent of cellular DNA-templated transcription.	IBA	GO:0005575	regulation of DNA-templated transcription
TraesCS1D03G0058400	TraesCS1D03G0058400.1	GO:0006355	biological_process	intracellular anatomical structure	Any process that modulates the frequency, rate or extent of cellular DNA-templated transcription.	IBA	GO:0005622	regulation of DNA-templated transcription
TraesCS1D03G0058400	TraesCS1D03G0058400.1	GO:0006355	biological_process	nucleus	Any process that modulates the frequency, rate or extent of cellular DNA-templated transcription.	IBA	GO:0005634	regulation of DNA-templated transcription
TraesCS1D03G0058400	TraesCS1D03G0058400.1	GO:0006355	biological_process	molecular_function	Any process that modulates the frequency, rate or extent of cellular DNA-templated transcription.	IBA	GO:0003674	regulation of DNA-templated transcription
TraesCS1D03G0058400	TraesCS1D03G0058400.1	GO:0006355	biological_process	biological_process	Any process that modulates the frequency, rate or extent of cellular DNA-templated transcription.	IBA	GO:0008150	regulation of DNA-templated transcription
TraesCS1D03G0058400	TraesCS1D03G0058400.1	GO:0006355	biological_process	cellular process	Any process that modulates the frequency, rate or extent of cellular DNA-templated transcription.	IBA	GO:0009987	regulation of DNA-templated transcription
TraesCS1D03G0058400	TraesCS1D03G0058400.1	GO:0006355	biological_process	metabolic process	Any process that modulates the frequency, rate or extent of cellular DNA-templated transcription.	IBA	GO:0008152	regulation of DNA-templated transcription
TraesCS1D03G0058400	TraesCS1D03G0058400.1	GO:0006355	biological_process	DNA-binding transcription factor activity	Any process that modulates the frequency, rate or extent of cellular DNA-templated transcription.	IBA	GO:0003700	regulation of DNA-templated transcription
TraesCS1D03G0058400	TraesCS1D03G0058400.1	GO:0006355	biological_process	transcription regulator activity	Any process that modulates the frequency, rate or extent of cellular DNA-templated transcription.	IBA	GO:0140110	regulation of DNA-templated transcription
TraesCS1D03G0058400	TraesCS1D03G0058400.1	GO:0006355	biological_process	binding	Any process that modulates the frequency, rate or extent of cellular DNA-templated transcription.	IBA	GO:0005488	regulation of DNA-templated transcription
TraesCS1D03G0058400	TraesCS1D03G0058400.1	GO:0006355	biological_process	nucleic acid binding	Any process that modulates the frequency, rate or extent of cellular DNA-templated transcription.	IBA	GO:0003676	regulation of DNA-templated transcription
TraesCS1D03G0058400	TraesCS1D03G0058400.1	GO:0006355	biological_process	DNA binding	Any process that modulates the frequency, rate or extent of cellular DNA-templated transcription.	IBA	GO:0003677	regulation of DNA-templated transcription
TraesCS1D03G0058400	TraesCS1D03G0058400.1	GO:0006355	biological_process	biosynthetic process	Any process that modulates the frequency, rate or extent of cellular DNA-templated transcription.	IBA	GO:0009058	regulation of DNA-templated transcription
TraesCS1D03G0058400	TraesCS1D03G0058400.1	GO:0006355	biological_process	nucleobase-containing compound metabolic process	Any process that modulates the frequency, rate or extent of cellular DNA-templated transcription.	IBA	GO:0006139	regulation of DNA-templated transcription
TraesCS1D03G0058700	TraesCS1D03G0058700.1	GO:0005634	cellular_component	cellular_component	A membrane-bounded organelle of eukaryotic cells in which chromosomes are housed and replicated. In most cells, the nucleus contains all of the cell's chromosomes except the organellar chromosomes, and is the site of RNA synthesis and processing. In some species, or in specialized cell types, RNA metabolism or DNA replication may be absent.	IBA	GO:0005575	nucleus
TraesCS1D03G0058700	TraesCS1D03G0058700.1	GO:0005634	cellular_component	intracellular anatomical structure	A membrane-bounded organelle of eukaryotic cells in which chromosomes are housed and replicated. In most cells, the nucleus contains all of the cell's chromosomes except the organellar chromosomes, and is the site of RNA synthesis and processing. In some species, or in specialized cell types, RNA metabolism or DNA replication may be absent.	IBA	GO:0005622	nucleus
TraesCS1D03G0058700	TraesCS1D03G0058700.1	GO:0005634	cellular_component	nucleus	A membrane-bounded organelle of eukaryotic cells in which chromosomes are housed and replicated. In most cells, the nucleus contains all of the cell's chromosomes except the organellar chromosomes, and is the site of RNA synthesis and processing. In some species, or in specialized cell types, RNA metabolism or DNA replication may be absent.	IBA	GO:0005634	nucleus
TraesCS1D03G0058700	TraesCS1D03G0058700.1	GO:0005634	cellular_component	molecular_function	A membrane-bounded organelle of eukaryotic cells in which chromosomes are housed and replicated. In most cells, the nucleus contains all of the cell's chromosomes except the organellar chromosomes, and is the site of RNA synthesis and processing. In some species, or in specialized cell types, RNA metabolism or DNA replication may be absent.	IBA	GO:0003674	nucleus
TraesCS1D03G0058700	TraesCS1D03G0058700.1	GO:0005634	cellular_component	biological_process	A membrane-bounded organelle of eukaryotic cells in which chromosomes are housed and replicated. In most cells, the nucleus contains all of the cell's chromosomes except the organellar chromosomes, and is the site of RNA synthesis and processing. In some species, or in specialized cell types, RNA metabolism or DNA replication may be absent.	IBA	GO:0008150	nucleus
TraesCS1D03G0058700	TraesCS1D03G0058700.1	GO:0005634	cellular_component	cellular process	A membrane-bounded organelle of eukaryotic cells in which chromosomes are housed and replicated. In most cells, the nucleus contains all of the cell's chromosomes except the organellar chromosomes, and is the site of RNA synthesis and processing. In some species, or in specialized cell types, RNA metabolism or DNA replication may be absent.	IBA	GO:0009987	nucleus
TraesCS1D03G0058700	TraesCS1D03G0058700.1	GO:0005634	cellular_component	metabolic process	A membrane-bounded organelle of eukaryotic cells in which chromosomes are housed and replicated. In most cells, the nucleus contains all of the cell's chromosomes except the organellar chromosomes, and is the site of RNA synthesis and processing. In some species, or in specialized cell types, RNA metabolism or DNA replication may be absent.	IBA	GO:0008152	nucleus
TraesCS1D03G0058700	TraesCS1D03G0058700.1	GO:0005634	cellular_component	DNA-binding transcription factor activity	A membrane-bounded organelle of eukaryotic cells in which chromosomes are housed and replicated. In most cells, the nucleus contains all of the cell's chromosomes except the organellar chromosomes, and is the site of RNA synthesis and processing. In some species, or in specialized cell types, RNA metabolism or DNA replication may be absent.	IBA	GO:0003700	nucleus
TraesCS1D03G0058700	TraesCS1D03G0058700.1	GO:0005634	cellular_component	transcription regulator activity	A membrane-bounded organelle of eukaryotic cells in which chromosomes are housed and replicated. In most cells, the nucleus contains all of the cell's chromosomes except the organellar chromosomes, and is the site of RNA synthesis and processing. In some species, or in specialized cell types, RNA metabolism or DNA replication may be absent.	IBA	GO:0140110	nucleus
TraesCS1D03G0058700	TraesCS1D03G0058700.1	GO:0005634	cellular_component	binding	A membrane-bounded organelle of eukaryotic cells in which chromosomes are housed and replicated. In most cells, the nucleus contains all of the cell's chromosomes except the organellar chromosomes, and is the site of RNA synthesis and processing. In some species, or in specialized cell types, RNA metabolism or DNA replication may be absent.	IBA	GO:0005488	nucleus
TraesCS1D03G0058700	TraesCS1D03G0058700.1	GO:0005634	cellular_component	nucleic acid binding	A membrane-bounded organelle of eukaryotic cells in which chromosomes are housed and replicated. In most cells, the nucleus contains all of the cell's chromosomes except the organellar chromosomes, and is the site of RNA synthesis and processing. In some species, or in specialized cell types, RNA metabolism or DNA replication may be absent.	IBA	GO:0003676	nucleus
TraesCS1D03G0058700	TraesCS1D03G0058700.1	GO:0005634	cellular_component	DNA binding	A membrane-bounded organelle of eukaryotic cells in which chromosomes are housed and replicated. In most cells, the nucleus contains all of the cell's chromosomes except the organellar chromosomes, and is the site of RNA synthesis and processing. In some species, or in specialized cell types, RNA metabolism or DNA replication may be absent.	IBA	GO:0003677	nucleus
TraesCS1D03G0058700	TraesCS1D03G0058700.1	GO:0005634	cellular_component	biosynthetic process	A membrane-bounded organelle of eukaryotic cells in which chromosomes are housed and replicated. In most cells, the nucleus contains all of the cell's chromosomes except the organellar chromosomes, and is the site of RNA synthesis and processing. In some species, or in specialized cell types, RNA metabolism or DNA replication may be absent.	IBA	GO:0009058	nucleus
TraesCS1D03G0058700	TraesCS1D03G0058700.1	GO:0005634	cellular_component	nucleobase-containing compound metabolic process	A membrane-bounded organelle of eukaryotic cells in which chromosomes are housed and replicated. In most cells, the nucleus contains all of the cell's chromosomes except the organellar chromosomes, and is the site of RNA synthesis and processing. In some species, or in specialized cell types, RNA metabolism or DNA replication may be absent.	IBA	GO:0006139	nucleus
TraesCS1D03G0058700	TraesCS1D03G0058700.1	GO:0003700	molecular_function	cellular_component	A transcription regulator activity that modulates transcription of gene sets via selective and non-covalent binding to a specific double-stranded genomic DNA sequence (sometimes referred to as a motif) within a cis-regulatory region. Regulatory regions include promoters (proximal and distal) and enhancers. Genes are transcriptional units, and include bacterial operons.	IBA	GO:0005575	DNA-binding transcription factor activity
TraesCS1D03G0058700	TraesCS1D03G0058700.1	GO:0003700	molecular_function	intracellular anatomical structure	A transcription regulator activity that modulates transcription of gene sets via selective and non-covalent binding to a specific double-stranded genomic DNA sequence (sometimes referred to as a motif) within a cis-regulatory region. Regulatory regions include promoters (proximal and distal) and enhancers. Genes are transcriptional units, and include bacterial operons.	IBA	GO:0005622	DNA-binding transcription factor activity
TraesCS1D03G0058700	TraesCS1D03G0058700.1	GO:0003700	molecular_function	nucleus	A transcription regulator activity that modulates transcription of gene sets via selective and non-covalent binding to a specific double-stranded genomic DNA sequence (sometimes referred to as a motif) within a cis-regulatory region. Regulatory regions include promoters (proximal and distal) and enhancers. Genes are transcriptional units, and include bacterial operons.	IBA	GO:0005634	DNA-binding transcription factor activity
TraesCS1D03G0058700	TraesCS1D03G0058700.1	GO:0003700	molecular_function	molecular_function	A transcription regulator activity that modulates transcription of gene sets via selective and non-covalent binding to a specific double-stranded genomic DNA sequence (sometimes referred to as a motif) within a cis-regulatory region. Regulatory regions include promoters (proximal and distal) and enhancers. Genes are transcriptional units, and include bacterial operons.	IBA	GO:0003674	DNA-binding transcription factor activity
TraesCS1D03G0058700	TraesCS1D03G0058700.1	GO:0003700	molecular_function	biological_process	A transcription regulator activity that modulates transcription of gene sets via selective and non-covalent binding to a specific double-stranded genomic DNA sequence (sometimes referred to as a motif) within a cis-regulatory region. Regulatory regions include promoters (proximal and distal) and enhancers. Genes are transcriptional units, and include bacterial operons.	IBA	GO:0008150	DNA-binding transcription factor activity
TraesCS1D03G0058700	TraesCS1D03G0058700.1	GO:0003700	molecular_function	cellular process	A transcription regulator activity that modulates transcription of gene sets via selective and non-covalent binding to a specific double-stranded genomic DNA sequence (sometimes referred to as a motif) within a cis-regulatory region. Regulatory regions include promoters (proximal and distal) and enhancers. Genes are transcriptional units, and include bacterial operons.	IBA	GO:0009987	DNA-binding transcription factor activity
TraesCS1D03G0058700	TraesCS1D03G0058700.1	GO:0003700	molecular_function	metabolic process	A transcription regulator activity that modulates transcription of gene sets via selective and non-covalent binding to a specific double-stranded genomic DNA sequence (sometimes referred to as a motif) within a cis-regulatory region. Regulatory regions include promoters (proximal and distal) and enhancers. Genes are transcriptional units, and include bacterial operons.	IBA	GO:0008152	DNA-binding transcription factor activity
TraesCS1D03G0058700	TraesCS1D03G0058700.1	GO:0003700	molecular_function	DNA-binding transcription factor activity	A transcription regulator activity that modulates transcription of gene sets via selective and non-covalent binding to a specific double-stranded genomic DNA sequence (sometimes referred to as a motif) within a cis-regulatory region. Regulatory regions include promoters (proximal and distal) and enhancers. Genes are transcriptional units, and include bacterial operons.	IBA	GO:0003700	DNA-binding transcription factor activity
TraesCS1D03G0058700	TraesCS1D03G0058700.1	GO:0003700	molecular_function	transcription regulator activity	A transcription regulator activity that modulates transcription of gene sets via selective and non-covalent binding to a specific double-stranded genomic DNA sequence (sometimes referred to as a motif) within a cis-regulatory region. Regulatory regions include promoters (proximal and distal) and enhancers. Genes are transcriptional units, and include bacterial operons.	IBA	GO:0140110	DNA-binding transcription factor activity
TraesCS1D03G0058700	TraesCS1D03G0058700.1	GO:0003700	molecular_function	binding	A transcription regulator activity that modulates transcription of gene sets via selective and non-covalent binding to a specific double-stranded genomic DNA sequence (sometimes referred to as a motif) within a cis-regulatory region. Regulatory regions include promoters (proximal and distal) and enhancers. Genes are transcriptional units, and include bacterial operons.	IBA	GO:0005488	DNA-binding transcription factor activity
TraesCS1D03G0058700	TraesCS1D03G0058700.1	GO:0003700	molecular_function	nucleic acid binding	A transcription regulator activity that modulates transcription of gene sets via selective and non-covalent binding to a specific double-stranded genomic DNA sequence (sometimes referred to as a motif) within a cis-regulatory region. Regulatory regions include promoters (proximal and distal) and enhancers. Genes are transcriptional units, and include bacterial operons.	IBA	GO:0003676	DNA-binding transcription factor activity
TraesCS1D03G0058700	TraesCS1D03G0058700.1	GO:0003700	molecular_function	DNA binding	A transcription regulator activity that modulates transcription of gene sets via selective and non-covalent binding to a specific double-stranded genomic DNA sequence (sometimes referred to as a motif) within a cis-regulatory region. Regulatory regions include promoters (proximal and distal) and enhancers. Genes are transcriptional units, and include bacterial operons.	IBA	GO:0003677	DNA-binding transcription factor activity
TraesCS1D03G0058700	TraesCS1D03G0058700.1	GO:0003700	molecular_function	biosynthetic process	A transcription regulator activity that modulates transcription of gene sets via selective and non-covalent binding to a specific double-stranded genomic DNA sequence (sometimes referred to as a motif) within a cis-regulatory region. Regulatory regions include promoters (proximal and distal) and enhancers. Genes are transcriptional units, and include bacterial operons.	IBA	GO:0009058	DNA-binding transcription factor activity
TraesCS1D03G0058700	TraesCS1D03G0058700.1	GO:0003700	molecular_function	nucleobase-containing compound metabolic process	A transcription regulator activity that modulates transcription of gene sets via selective and non-covalent binding to a specific double-stranded genomic DNA sequence (sometimes referred to as a motif) within a cis-regulatory region. Regulatory regions include promoters (proximal and distal) and enhancers. Genes are transcriptional units, and include bacterial operons.	IBA	GO:0006139	DNA-binding transcription factor activity
TraesCS1D03G0058700	TraesCS1D03G0058700.1	GO:0043565	molecular_function	cellular_component	Binding to DNA of a specific nucleotide composition, e.g. GC-rich DNA binding, or with a specific sequence motif or type of DNA e.g. promotor binding or rDNA binding.	IBA	GO:0005575	sequence-specific DNA binding
TraesCS1D03G0058700	TraesCS1D03G0058700.1	GO:0043565	molecular_function	intracellular anatomical structure	Binding to DNA of a specific nucleotide composition, e.g. GC-rich DNA binding, or with a specific sequence motif or type of DNA e.g. promotor binding or rDNA binding.	IBA	GO:0005622	sequence-specific DNA binding
TraesCS1D03G0058700	TraesCS1D03G0058700.1	GO:0043565	molecular_function	nucleus	Binding to DNA of a specific nucleotide composition, e.g. GC-rich DNA binding, or with a specific sequence motif or type of DNA e.g. promotor binding or rDNA binding.	IBA	GO:0005634	sequence-specific DNA binding
TraesCS1D03G0058700	TraesCS1D03G0058700.1	GO:0043565	molecular_function	molecular_function	Binding to DNA of a specific nucleotide composition, e.g. GC-rich DNA binding, or with a specific sequence motif or type of DNA e.g. promotor binding or rDNA binding.	IBA	GO:0003674	sequence-specific DNA binding
TraesCS1D03G0058700	TraesCS1D03G0058700.1	GO:0043565	molecular_function	biological_process	Binding to DNA of a specific nucleotide composition, e.g. GC-rich DNA binding, or with a specific sequence motif or type of DNA e.g. promotor binding or rDNA binding.	IBA	GO:0008150	sequence-specific DNA binding
TraesCS1D03G0058700	TraesCS1D03G0058700.1	GO:0043565	molecular_function	cellular process	Binding to DNA of a specific nucleotide composition, e.g. GC-rich DNA binding, or with a specific sequence motif or type of DNA e.g. promotor binding or rDNA binding.	IBA	GO:0009987	sequence-specific DNA binding
TraesCS1D03G0058700	TraesCS1D03G0058700.1	GO:0043565	molecular_function	metabolic process	Binding to DNA of a specific nucleotide composition, e.g. GC-rich DNA binding, or with a specific sequence motif or type of DNA e.g. promotor binding or rDNA binding.	IBA	GO:0008152	sequence-specific DNA binding
TraesCS1D03G0058700	TraesCS1D03G0058700.1	GO:0043565	molecular_function	DNA-binding transcription factor activity	Binding to DNA of a specific nucleotide composition, e.g. GC-rich DNA binding, or with a specific sequence motif or type of DNA e.g. promotor binding or rDNA binding.	IBA	GO:0003700	sequence-specific DNA binding
TraesCS1D03G0058700	TraesCS1D03G0058700.1	GO:0043565	molecular_function	transcription regulator activity	Binding to DNA of a specific nucleotide composition, e.g. GC-rich DNA binding, or with a specific sequence motif or type of DNA e.g. promotor binding or rDNA binding.	IBA	GO:0140110	sequence-specific DNA binding
TraesCS1D03G0058700	TraesCS1D03G0058700.1	GO:0043565	molecular_function	binding	Binding to DNA of a specific nucleotide composition, e.g. GC-rich DNA binding, or with a specific sequence motif or type of DNA e.g. promotor binding or rDNA binding.	IBA	GO:0005488	sequence-specific DNA binding
TraesCS1D03G0058700	TraesCS1D03G0058700.1	GO:0043565	molecular_function	nucleic acid binding	Binding to DNA of a specific nucleotide composition, e.g. GC-rich DNA binding, or with a specific sequence motif or type of DNA e.g. promotor binding or rDNA binding.	IBA	GO:0003676	sequence-specific DNA binding
TraesCS1D03G0058700	TraesCS1D03G0058700.1	GO:0043565	molecular_function	DNA binding	Binding to DNA of a specific nucleotide composition, e.g. GC-rich DNA binding, or with a specific sequence motif or type of DNA e.g. promotor binding or rDNA binding.	IBA	GO:0003677	sequence-specific DNA binding
TraesCS1D03G0058700	TraesCS1D03G0058700.1	GO:0043565	molecular_function	biosynthetic process	Binding to DNA of a specific nucleotide composition, e.g. GC-rich DNA binding, or with a specific sequence motif or type of DNA e.g. promotor binding or rDNA binding.	IBA	GO:0009058	sequence-specific DNA binding
TraesCS1D03G0058700	TraesCS1D03G0058700.1	GO:0043565	molecular_function	nucleobase-containing compound metabolic process	Binding to DNA of a specific nucleotide composition, e.g. GC-rich DNA binding, or with a specific sequence motif or type of DNA e.g. promotor binding or rDNA binding.	IBA	GO:0006139	sequence-specific DNA binding
TraesCS1D03G0058700	TraesCS1D03G0058700.1	GO:0006355	biological_process	cellular_component	Any process that modulates the frequency, rate or extent of cellular DNA-templated transcription.	IBA	GO:0005575	regulation of DNA-templated transcription
TraesCS1D03G0058700	TraesCS1D03G0058700.1	GO:0006355	biological_process	intracellular anatomical structure	Any process that modulates the frequency, rate or extent of cellular DNA-templated transcription.	IBA	GO:0005622	regulation of DNA-templated transcription
TraesCS1D03G0058700	TraesCS1D03G0058700.1	GO:0006355	biological_process	nucleus	Any process that modulates the frequency, rate or extent of cellular DNA-templated transcription.	IBA	GO:0005634	regulation of DNA-templated transcription
TraesCS1D03G0058700	TraesCS1D03G0058700.1	GO:0006355	biological_process	molecular_function	Any process that modulates the frequency, rate or extent of cellular DNA-templated transcription.	IBA	GO:0003674	regulation of DNA-templated transcription
TraesCS1D03G0058700	TraesCS1D03G0058700.1	GO:0006355	biological_process	biological_process	Any process that modulates the frequency, rate or extent of cellular DNA-templated transcription.	IBA	GO:0008150	regulation of DNA-templated transcription
TraesCS1D03G0058700	TraesCS1D03G0058700.1	GO:0006355	biological_process	cellular process	Any process that modulates the frequency, rate or extent of cellular DNA-templated transcription.	IBA	GO:0009987	regulation of DNA-templated transcription
TraesCS1D03G0058700	TraesCS1D03G0058700.1	GO:0006355	biological_process	metabolic process	Any process that modulates the frequency, rate or extent of cellular DNA-templated transcription.	IBA	GO:0008152	regulation of DNA-templated transcription
TraesCS1D03G0058700	TraesCS1D03G0058700.1	GO:0006355	biological_process	DNA-binding transcription factor activity	Any process that modulates the frequency, rate or extent of cellular DNA-templated transcription.	IBA	GO:0003700	regulation of DNA-templated transcription
TraesCS1D03G0058700	TraesCS1D03G0058700.1	GO:0006355	biological_process	transcription regulator activity	Any process that modulates the frequency, rate or extent of cellular DNA-templated transcription.	IBA	GO:0140110	regulation of DNA-templated transcription
TraesCS1D03G0058700	TraesCS1D03G0058700.1	GO:0006355	biological_process	binding	Any process that modulates the frequency, rate or extent of cellular DNA-templated transcription.	IBA	GO:0005488	regulation of DNA-templated transcription
TraesCS1D03G0058700	TraesCS1D03G0058700.1	GO:0006355	biological_process	nucleic acid binding	Any process that modulates the frequency, rate or extent of cellular DNA-templated transcription.	IBA	GO:0003676	regulation of DNA-templated transcription
TraesCS1D03G0058700	TraesCS1D03G0058700.1	GO:0006355	biological_process	DNA binding	Any process that modulates the frequency, rate or extent of cellular DNA-templated transcription.	IBA	GO:0003677	regulation of DNA-templated transcription
TraesCS1D03G0058700	TraesCS1D03G0058700.1	GO:0006355	biological_process	biosynthetic process	Any process that modulates the frequency, rate or extent of cellular DNA-templated transcription.	IBA	GO:0009058	regulation of DNA-templated transcription
TraesCS1D03G0058700	TraesCS1D03G0058700.1	GO:0006355	biological_process	nucleobase-containing compound metabolic process	Any process that modulates the frequency, rate or extent of cellular DNA-templated transcription.	IBA	GO:0006139	regulation of DNA-templated transcription
TraesCS1D03G0058900	TraesCS1D03G0058900.1	GO:0005634	cellular_component	cellular_component	A membrane-bounded organelle of eukaryotic cells in which chromosomes are housed and replicated. In most cells, the nucleus contains all of the cell's chromosomes except the organellar chromosomes, and is the site of RNA synthesis and processing. In some species, or in specialized cell types, RNA metabolism or DNA replication may be absent.	IBA	GO:0005575	nucleus
TraesCS1D03G0058900	TraesCS1D03G0058900.1	GO:0005634	cellular_component	intracellular anatomical structure	A membrane-bounded organelle of eukaryotic cells in which chromosomes are housed and replicated. In most cells, the nucleus contains all of the cell's chromosomes except the organellar chromosomes, and is the site of RNA synthesis and processing. In some species, or in specialized cell types, RNA metabolism or DNA replication may be absent.	IBA	GO:0005622	nucleus
TraesCS1D03G0058900	TraesCS1D03G0058900.1	GO:0005634	cellular_component	nucleus	A membrane-bounded organelle of eukaryotic cells in which chromosomes are housed and replicated. In most cells, the nucleus contains all of the cell's chromosomes except the organellar chromosomes, and is the site of RNA synthesis and processing. In some species, or in specialized cell types, RNA metabolism or DNA replication may be absent.	IBA	GO:0005634	nucleus
TraesCS1D03G0058900	TraesCS1D03G0058900.1	GO:0005634	cellular_component	molecular_function	A membrane-bounded organelle of eukaryotic cells in which chromosomes are housed and replicated. In most cells, the nucleus contains all of the cell's chromosomes except the organellar chromosomes, and is the site of RNA synthesis and processing. In some species, or in specialized cell types, RNA metabolism or DNA replication may be absent.	IBA	GO:0003674	nucleus
TraesCS1D03G0058900	TraesCS1D03G0058900.1	GO:0005634	cellular_component	biological_process	A membrane-bounded organelle of eukaryotic cells in which chromosomes are housed and replicated. In most cells, the nucleus contains all of the cell's chromosomes except the organellar chromosomes, and is the site of RNA synthesis and processing. In some species, or in specialized cell types, RNA metabolism or DNA replication may be absent.	IBA	GO:0008150	nucleus
TraesCS1D03G0058900	TraesCS1D03G0058900.1	GO:0005634	cellular_component	cellular process	A membrane-bounded organelle of eukaryotic cells in which chromosomes are housed and replicated. In most cells, the nucleus contains all of the cell's chromosomes except the organellar chromosomes, and is the site of RNA synthesis and processing. In some species, or in specialized cell types, RNA metabolism or DNA replication may be absent.	IBA	GO:0009987	nucleus
TraesCS1D03G0058900	TraesCS1D03G0058900.1	GO:0005634	cellular_component	metabolic process	A membrane-bounded organelle of eukaryotic cells in which chromosomes are housed and replicated. In most cells, the nucleus contains all of the cell's chromosomes except the organellar chromosomes, and is the site of RNA synthesis and processing. In some species, or in specialized cell types, RNA metabolism or DNA replication may be absent.	IBA	GO:0008152	nucleus
TraesCS1D03G0058900	TraesCS1D03G0058900.1	GO:0005634	cellular_component	DNA-binding transcription factor activity	A membrane-bounded organelle of eukaryotic cells in which chromosomes are housed and replicated. In most cells, the nucleus contains all of the cell's chromosomes except the organellar chromosomes, and is the site of RNA synthesis and processing. In some species, or in specialized cell types, RNA metabolism or DNA replication may be absent.	IBA	GO:0003700	nucleus
TraesCS1D03G0058900	TraesCS1D03G0058900.1	GO:0005634	cellular_component	transcription regulator activity	A membrane-bounded organelle of eukaryotic cells in which chromosomes are housed and replicated. In most cells, the nucleus contains all of the cell's chromosomes except the organellar chromosomes, and is the site of RNA synthesis and processing. In some species, or in specialized cell types, RNA metabolism or DNA replication may be absent.	IBA	GO:0140110	nucleus
TraesCS1D03G0058900	TraesCS1D03G0058900.1	GO:0005634	cellular_component	binding	A membrane-bounded organelle of eukaryotic cells in which chromosomes are housed and replicated. In most cells, the nucleus contains all of the cell's chromosomes except the organellar chromosomes, and is the site of RNA synthesis and processing. In some species, or in specialized cell types, RNA metabolism or DNA replication may be absent.	IBA	GO:0005488	nucleus
TraesCS1D03G0058900	TraesCS1D03G0058900.1	GO:0005634	cellular_component	nucleic acid binding	A membrane-bounded organelle of eukaryotic cells in which chromosomes are housed and replicated. In most cells, the nucleus contains all of the cell's chromosomes except the organellar chromosomes, and is the site of RNA synthesis and processing. In some species, or in specialized cell types, RNA metabolism or DNA replication may be absent.	IBA	GO:0003676	nucleus
TraesCS1D03G0058900	TraesCS1D03G0058900.1	GO:0005634	cellular_component	DNA binding	A membrane-bounded organelle of eukaryotic cells in which chromosomes are housed and replicated. In most cells, the nucleus contains all of the cell's chromosomes except the organellar chromosomes, and is the site of RNA synthesis and processing. In some species, or in specialized cell types, RNA metabolism or DNA replication may be absent.	IBA	GO:0003677	nucleus
TraesCS1D03G0058900	TraesCS1D03G0058900.1	GO:0005634	cellular_component	biosynthetic process	A membrane-bounded organelle of eukaryotic cells in which chromosomes are housed and replicated. In most cells, the nucleus contains all of the cell's chromosomes except the organellar chromosomes, and is the site of RNA synthesis and processing. In some species, or in specialized cell types, RNA metabolism or DNA replication may be absent.	IBA	GO:0009058	nucleus
TraesCS1D03G0058900	TraesCS1D03G0058900.1	GO:0005634	cellular_component	nucleobase-containing compound metabolic process	A membrane-bounded organelle of eukaryotic cells in which chromosomes are housed and replicated. In most cells, the nucleus contains all of the cell's chromosomes except the organellar chromosomes, and is the site of RNA synthesis and processing. In some species, or in specialized cell types, RNA metabolism or DNA replication may be absent.	IBA	GO:0006139	nucleus
TraesCS1D03G0058900	TraesCS1D03G0058900.1	GO:0003700	molecular_function	cellular_component	A transcription regulator activity that modulates transcription of gene sets via selective and non-covalent binding to a specific double-stranded genomic DNA sequence (sometimes referred to as a motif) within a cis-regulatory region. Regulatory regions include promoters (proximal and distal) and enhancers. Genes are transcriptional units, and include bacterial operons.	IBA	GO:0005575	DNA-binding transcription factor activity
TraesCS1D03G0058900	TraesCS1D03G0058900.1	GO:0003700	molecular_function	intracellular anatomical structure	A transcription regulator activity that modulates transcription of gene sets via selective and non-covalent binding to a specific double-stranded genomic DNA sequence (sometimes referred to as a motif) within a cis-regulatory region. Regulatory regions include promoters (proximal and distal) and enhancers. Genes are transcriptional units, and include bacterial operons.	IBA	GO:0005622	DNA-binding transcription factor activity
TraesCS1D03G0058900	TraesCS1D03G0058900.1	GO:0003700	molecular_function	nucleus	A transcription regulator activity that modulates transcription of gene sets via selective and non-covalent binding to a specific double-stranded genomic DNA sequence (sometimes referred to as a motif) within a cis-regulatory region. Regulatory regions include promoters (proximal and distal) and enhancers. Genes are transcriptional units, and include bacterial operons.	IBA	GO:0005634	DNA-binding transcription factor activity
TraesCS1D03G0058900	TraesCS1D03G0058900.1	GO:0003700	molecular_function	molecular_function	A transcription regulator activity that modulates transcription of gene sets via selective and non-covalent binding to a specific double-stranded genomic DNA sequence (sometimes referred to as a motif) within a cis-regulatory region. Regulatory regions include promoters (proximal and distal) and enhancers. Genes are transcriptional units, and include bacterial operons.	IBA	GO:0003674	DNA-binding transcription factor activity
TraesCS1D03G0058900	TraesCS1D03G0058900.1	GO:0003700	molecular_function	biological_process	A transcription regulator activity that modulates transcription of gene sets via selective and non-covalent binding to a specific double-stranded genomic DNA sequence (sometimes referred to as a motif) within a cis-regulatory region. Regulatory regions include promoters (proximal and distal) and enhancers. Genes are transcriptional units, and include bacterial operons.	IBA	GO:0008150	DNA-binding transcription factor activity
TraesCS1D03G0058900	TraesCS1D03G0058900.1	GO:0003700	molecular_function	cellular process	A transcription regulator activity that modulates transcription of gene sets via selective and non-covalent binding to a specific double-stranded genomic DNA sequence (sometimes referred to as a motif) within a cis-regulatory region. Regulatory regions include promoters (proximal and distal) and enhancers. Genes are transcriptional units, and include bacterial operons.	IBA	GO:0009987	DNA-binding transcription factor activity
TraesCS1D03G0058900	TraesCS1D03G0058900.1	GO:0003700	molecular_function	metabolic process	A transcription regulator activity that modulates transcription of gene sets via selective and non-covalent binding to a specific double-stranded genomic DNA sequence (sometimes referred to as a motif) within a cis-regulatory region. Regulatory regions include promoters (proximal and distal) and enhancers. Genes are transcriptional units, and include bacterial operons.	IBA	GO:0008152	DNA-binding transcription factor activity
TraesCS1D03G0058900	TraesCS1D03G0058900.1	GO:0003700	molecular_function	DNA-binding transcription factor activity	A transcription regulator activity that modulates transcription of gene sets via selective and non-covalent binding to a specific double-stranded genomic DNA sequence (sometimes referred to as a motif) within a cis-regulatory region. Regulatory regions include promoters (proximal and distal) and enhancers. Genes are transcriptional units, and include bacterial operons.	IBA	GO:0003700	DNA-binding transcription factor activity
TraesCS1D03G0058900	TraesCS1D03G0058900.1	GO:0003700	molecular_function	transcription regulator activity	A transcription regulator activity that modulates transcription of gene sets via selective and non-covalent binding to a specific double-stranded genomic DNA sequence (sometimes referred to as a motif) within a cis-regulatory region. Regulatory regions include promoters (proximal and distal) and enhancers. Genes are transcriptional units, and include bacterial operons.	IBA	GO:0140110	DNA-binding transcription factor activity
TraesCS1D03G0058900	TraesCS1D03G0058900.1	GO:0003700	molecular_function	binding	A transcription regulator activity that modulates transcription of gene sets via selective and non-covalent binding to a specific double-stranded genomic DNA sequence (sometimes referred to as a motif) within a cis-regulatory region. Regulatory regions include promoters (proximal and distal) and enhancers. Genes are transcriptional units, and include bacterial operons.	IBA	GO:0005488	DNA-binding transcription factor activity
TraesCS1D03G0058900	TraesCS1D03G0058900.1	GO:0003700	molecular_function	nucleic acid binding	A transcription regulator activity that modulates transcription of gene sets via selective and non-covalent binding to a specific double-stranded genomic DNA sequence (sometimes referred to as a motif) within a cis-regulatory region. Regulatory regions include promoters (proximal and distal) and enhancers. Genes are transcriptional units, and include bacterial operons.	IBA	GO:0003676	DNA-binding transcription factor activity
TraesCS1D03G0058900	TraesCS1D03G0058900.1	GO:0003700	molecular_function	DNA binding	A transcription regulator activity that modulates transcription of gene sets via selective and non-covalent binding to a specific double-stranded genomic DNA sequence (sometimes referred to as a motif) within a cis-regulatory region. Regulatory regions include promoters (proximal and distal) and enhancers. Genes are transcriptional units, and include bacterial operons.	IBA	GO:0003677	DNA-binding transcription factor activity
TraesCS1D03G0058900	TraesCS1D03G0058900.1	GO:0003700	molecular_function	biosynthetic process	A transcription regulator activity that modulates transcription of gene sets via selective and non-covalent binding to a specific double-stranded genomic DNA sequence (sometimes referred to as a motif) within a cis-regulatory region. Regulatory regions include promoters (proximal and distal) and enhancers. Genes are transcriptional units, and include bacterial operons.	IBA	GO:0009058	DNA-binding transcription factor activity
TraesCS1D03G0058900	TraesCS1D03G0058900.1	GO:0003700	molecular_function	nucleobase-containing compound metabolic process	A transcription regulator activity that modulates transcription of gene sets via selective and non-covalent binding to a specific double-stranded genomic DNA sequence (sometimes referred to as a motif) within a cis-regulatory region. Regulatory regions include promoters (proximal and distal) and enhancers. Genes are transcriptional units, and include bacterial operons.	IBA	GO:0006139	DNA-binding transcription factor activity
TraesCS1D03G0058900	TraesCS1D03G0058900.1	GO:0043565	molecular_function	cellular_component	Binding to DNA of a specific nucleotide composition, e.g. GC-rich DNA binding, or with a specific sequence motif or type of DNA e.g. promotor binding or rDNA binding.	IBA	GO:0005575	sequence-specific DNA binding
TraesCS1D03G0058900	TraesCS1D03G0058900.1	GO:0043565	molecular_function	intracellular anatomical structure	Binding to DNA of a specific nucleotide composition, e.g. GC-rich DNA binding, or with a specific sequence motif or type of DNA e.g. promotor binding or rDNA binding.	IBA	GO:0005622	sequence-specific DNA binding
TraesCS1D03G0058900	TraesCS1D03G0058900.1	GO:0043565	molecular_function	nucleus	Binding to DNA of a specific nucleotide composition, e.g. GC-rich DNA binding, or with a specific sequence motif or type of DNA e.g. promotor binding or rDNA binding.	IBA	GO:0005634	sequence-specific DNA binding
TraesCS1D03G0058900	TraesCS1D03G0058900.1	GO:0043565	molecular_function	molecular_function	Binding to DNA of a specific nucleotide composition, e.g. GC-rich DNA binding, or with a specific sequence motif or type of DNA e.g. promotor binding or rDNA binding.	IBA	GO:0003674	sequence-specific DNA binding
TraesCS1D03G0058900	TraesCS1D03G0058900.1	GO:0043565	molecular_function	biological_process	Binding to DNA of a specific nucleotide composition, e.g. GC-rich DNA binding, or with a specific sequence motif or type of DNA e.g. promotor binding or rDNA binding.	IBA	GO:0008150	sequence-specific DNA binding
TraesCS1D03G0058900	TraesCS1D03G0058900.1	GO:0043565	molecular_function	cellular process	Binding to DNA of a specific nucleotide composition, e.g. GC-rich DNA binding, or with a specific sequence motif or type of DNA e.g. promotor binding or rDNA binding.	IBA	GO:0009987	sequence-specific DNA binding
TraesCS1D03G0058900	TraesCS1D03G0058900.1	GO:0043565	molecular_function	metabolic process	Binding to DNA of a specific nucleotide composition, e.g. GC-rich DNA binding, or with a specific sequence motif or type of DNA e.g. promotor binding or rDNA binding.	IBA	GO:0008152	sequence-specific DNA binding
TraesCS1D03G0058900	TraesCS1D03G0058900.1	GO:0043565	molecular_function	DNA-binding transcription factor activity	Binding to DNA of a specific nucleotide composition, e.g. GC-rich DNA binding, or with a specific sequence motif or type of DNA e.g. promotor binding or rDNA binding.	IBA	GO:0003700	sequence-specific DNA binding
TraesCS1D03G0058900	TraesCS1D03G0058900.1	GO:0043565	molecular_function	transcription regulator activity	Binding to DNA of a specific nucleotide composition, e.g. GC-rich DNA binding, or with a specific sequence motif or type of DNA e.g. promotor binding or rDNA binding.	IBA	GO:0140110	sequence-specific DNA binding
TraesCS1D03G0058900	TraesCS1D03G0058900.1	GO:0043565	molecular_function	binding	Binding to DNA of a specific nucleotide composition, e.g. GC-rich DNA binding, or with a specific sequence motif or type of DNA e.g. promotor binding or rDNA binding.	IBA	GO:0005488	sequence-specific DNA binding
TraesCS1D03G0058900	TraesCS1D03G0058900.1	GO:0043565	molecular_function	nucleic acid binding	Binding to DNA of a specific nucleotide composition, e.g. GC-rich DNA binding, or with a specific sequence motif or type of DNA e.g. promotor binding or rDNA binding.	IBA	GO:0003676	sequence-specific DNA binding
TraesCS1D03G0058900	TraesCS1D03G0058900.1	GO:0043565	molecular_function	DNA binding	Binding to DNA of a specific nucleotide composition, e.g. GC-rich DNA binding, or with a specific sequence motif or type of DNA e.g. promotor binding or rDNA binding.	IBA	GO:0003677	sequence-specific DNA binding
TraesCS1D03G0058900	TraesCS1D03G0058900.1	GO:0043565	molecular_function	biosynthetic process	Binding to DNA of a specific nucleotide composition, e.g. GC-rich DNA binding, or with a specific sequence motif or type of DNA e.g. promotor binding or rDNA binding.	IBA	GO:0009058	sequence-specific DNA binding
TraesCS1D03G0058900	TraesCS1D03G0058900.1	GO:0043565	molecular_function	nucleobase-containing compound metabolic process	Binding to DNA of a specific nucleotide composition, e.g. GC-rich DNA binding, or with a specific sequence motif or type of DNA e.g. promotor binding or rDNA binding.	IBA	GO:0006139	sequence-specific DNA binding
TraesCS1D03G0058900	TraesCS1D03G0058900.1	GO:0006355	biological_process	cellular_component	Any process that modulates the frequency, rate or extent of cellular DNA-templated transcription.	IBA	GO:0005575	regulation of DNA-templated transcription
TraesCS1D03G0058900	TraesCS1D03G0058900.1	GO:0006355	biological_process	intracellular anatomical structure	Any process that modulates the frequency, rate or extent of cellular DNA-templated transcription.	IBA	GO:0005622	regulation of DNA-templated transcription
TraesCS1D03G0058900	TraesCS1D03G0058900.1	GO:0006355	biological_process	nucleus	Any process that modulates the frequency, rate or extent of cellular DNA-templated transcription.	IBA	GO:0005634	regulation of DNA-templated transcription
TraesCS1D03G0058900	TraesCS1D03G0058900.1	GO:0006355	biological_process	molecular_function	Any process that modulates the frequency, rate or extent of cellular DNA-templated transcription.	IBA	GO:0003674	regulation of DNA-templated transcription
TraesCS1D03G0058900	TraesCS1D03G0058900.1	GO:0006355	biological_process	biological_process	Any process that modulates the frequency, rate or extent of cellular DNA-templated transcription.	IBA	GO:0008150	regulation of DNA-templated transcription
TraesCS1D03G0058900	TraesCS1D03G0058900.1	GO:0006355	biological_process	cellular process	Any process that modulates the frequency, rate or extent of cellular DNA-templated transcription.	IBA	GO:0009987	regulation of DNA-templated transcription
TraesCS1D03G0058900	TraesCS1D03G0058900.1	GO:0006355	biological_process	metabolic process	Any process that modulates the frequency, rate or extent of cellular DNA-templated transcription.	IBA	GO:0008152	regulation of DNA-templated transcription
TraesCS1D03G0058900	TraesCS1D03G0058900.1	GO:0006355	biological_process	DNA-binding transcription factor activity	Any process that modulates the frequency, rate or extent of cellular DNA-templated transcription.	IBA	GO:0003700	regulation of DNA-templated transcription
TraesCS1D03G0058900	TraesCS1D03G0058900.1	GO:0006355	biological_process	transcription regulator activity	Any process that modulates the frequency, rate or extent of cellular DNA-templated transcription.	IBA	GO:0140110	regulation of DNA-templated transcription
TraesCS1D03G0058900	TraesCS1D03G0058900.1	GO:0006355	biological_process	binding	Any process that modulates the frequency, rate or extent of cellular DNA-templated transcription.	IBA	GO:0005488	regulation of DNA-templated transcription
TraesCS1D03G0058900	TraesCS1D03G0058900.1	GO:0006355	biological_process	nucleic acid binding	Any process that modulates the frequency, rate or extent of cellular DNA-templated transcription.	IBA	GO:0003676	regulation of DNA-templated transcription
TraesCS1D03G0058900	TraesCS1D03G0058900.1	GO:0006355	biological_process	DNA binding	Any process that modulates the frequency, rate or extent of cellular DNA-templated transcription.	IBA	GO:0003677	regulation of DNA-templated transcription
TraesCS1D03G0058900	TraesCS1D03G0058900.1	GO:0006355	biological_process	biosynthetic process	Any process that modulates the frequency, rate or extent of cellular DNA-templated transcription.	IBA	GO:0009058	regulation of DNA-templated transcription
TraesCS1D03G0058900	TraesCS1D03G0058900.1	GO:0006355	biological_process	nucleobase-containing compound metabolic process	Any process that modulates the frequency, rate or extent of cellular DNA-templated transcription.	IBA	GO:0006139	regulation of DNA-templated transcription
TraesCS1D03G0059400	TraesCS1D03G0059400.1	GO:0005634	cellular_component	cellular_component	A membrane-bounded organelle of eukaryotic cells in which chromosomes are housed and replicated. In most cells, the nucleus contains all of the cell's chromosomes except the organellar chromosomes, and is the site of RNA synthesis and processing. In some species, or in specialized cell types, RNA metabolism or DNA replication may be absent.	IBA	GO:0005575	nucleus
TraesCS1D03G0059400	TraesCS1D03G0059400.1	GO:0005634	cellular_component	intracellular anatomical structure	A membrane-bounded organelle of eukaryotic cells in which chromosomes are housed and replicated. In most cells, the nucleus contains all of the cell's chromosomes except the organellar chromosomes, and is the site of RNA synthesis and processing. In some species, or in specialized cell types, RNA metabolism or DNA replication may be absent.	IBA	GO:0005622	nucleus
TraesCS1D03G0059400	TraesCS1D03G0059400.1	GO:0005634	cellular_component	nucleus	A membrane-bounded organelle of eukaryotic cells in which chromosomes are housed and replicated. In most cells, the nucleus contains all of the cell's chromosomes except the organellar chromosomes, and is the site of RNA synthesis and processing. In some species, or in specialized cell types, RNA metabolism or DNA replication may be absent.	IBA	GO:0005634	nucleus
TraesCS1D03G0059400	TraesCS1D03G0059400.1	GO:0005634	cellular_component	molecular_function	A membrane-bounded organelle of eukaryotic cells in which chromosomes are housed and replicated. In most cells, the nucleus contains all of the cell's chromosomes except the organellar chromosomes, and is the site of RNA synthesis and processing. In some species, or in specialized cell types, RNA metabolism or DNA replication may be absent.	IBA	GO:0003674	nucleus
TraesCS1D03G0059400	TraesCS1D03G0059400.1	GO:0005634	cellular_component	biological_process	A membrane-bounded organelle of eukaryotic cells in which chromosomes are housed and replicated. In most cells, the nucleus contains all of the cell's chromosomes except the organellar chromosomes, and is the site of RNA synthesis and processing. In some species, or in specialized cell types, RNA metabolism or DNA replication may be absent.	IBA	GO:0008150	nucleus
TraesCS1D03G0059400	TraesCS1D03G0059400.1	GO:0005634	cellular_component	cellular process	A membrane-bounded organelle of eukaryotic cells in which chromosomes are housed and replicated. In most cells, the nucleus contains all of the cell's chromosomes except the organellar chromosomes, and is the site of RNA synthesis and processing. In some species, or in specialized cell types, RNA metabolism or DNA replication may be absent.	IBA	GO:0009987	nucleus
TraesCS1D03G0059400	TraesCS1D03G0059400.1	GO:0005634	cellular_component	metabolic process	A membrane-bounded organelle of eukaryotic cells in which chromosomes are housed and replicated. In most cells, the nucleus contains all of the cell's chromosomes except the organellar chromosomes, and is the site of RNA synthesis and processing. In some species, or in specialized cell types, RNA metabolism or DNA replication may be absent.	IBA	GO:0008152	nucleus
TraesCS1D03G0059400	TraesCS1D03G0059400.1	GO:0005634	cellular_component	DNA-binding transcription factor activity	A membrane-bounded organelle of eukaryotic cells in which chromosomes are housed and replicated. In most cells, the nucleus contains all of the cell's chromosomes except the organellar chromosomes, and is the site of RNA synthesis and processing. In some species, or in specialized cell types, RNA metabolism or DNA replication may be absent.	IBA	GO:0003700	nucleus
TraesCS1D03G0059400	TraesCS1D03G0059400.1	GO:0005634	cellular_component	transcription regulator activity	A membrane-bounded organelle of eukaryotic cells in which chromosomes are housed and replicated. In most cells, the nucleus contains all of the cell's chromosomes except the organellar chromosomes, and is the site of RNA synthesis and processing. In some species, or in specialized cell types, RNA metabolism or DNA replication may be absent.	IBA	GO:0140110	nucleus
TraesCS1D03G0059400	TraesCS1D03G0059400.1	GO:0005634	cellular_component	binding	A membrane-bounded organelle of eukaryotic cells in which chromosomes are housed and replicated. In most cells, the nucleus contains all of the cell's chromosomes except the organellar chromosomes, and is the site of RNA synthesis and processing. In some species, or in specialized cell types, RNA metabolism or DNA replication may be absent.	IBA	GO:0005488	nucleus
TraesCS1D03G0059400	TraesCS1D03G0059400.1	GO:0005634	cellular_component	nucleic acid binding	A membrane-bounded organelle of eukaryotic cells in which chromosomes are housed and replicated. In most cells, the nucleus contains all of the cell's chromosomes except the organellar chromosomes, and is the site of RNA synthesis and processing. In some species, or in specialized cell types, RNA metabolism or DNA replication may be absent.	IBA	GO:0003676	nucleus
TraesCS1D03G0059400	TraesCS1D03G0059400.1	GO:0005634	cellular_component	DNA binding	A membrane-bounded organelle of eukaryotic cells in which chromosomes are housed and replicated. In most cells, the nucleus contains all of the cell's chromosomes except the organellar chromosomes, and is the site of RNA synthesis and processing. In some species, or in specialized cell types, RNA metabolism or DNA replication may be absent.	IBA	GO:0003677	nucleus
TraesCS1D03G0059400	TraesCS1D03G0059400.1	GO:0005634	cellular_component	biosynthetic process	A membrane-bounded organelle of eukaryotic cells in which chromosomes are housed and replicated. In most cells, the nucleus contains all of the cell's chromosomes except the organellar chromosomes, and is the site of RNA synthesis and processing. In some species, or in specialized cell types, RNA metabolism or DNA replication may be absent.	IBA	GO:0009058	nucleus
TraesCS1D03G0059400	TraesCS1D03G0059400.1	GO:0005634	cellular_component	nucleobase-containing compound metabolic process	A membrane-bounded organelle of eukaryotic cells in which chromosomes are housed and replicated. In most cells, the nucleus contains all of the cell's chromosomes except the organellar chromosomes, and is the site of RNA synthesis and processing. In some species, or in specialized cell types, RNA metabolism or DNA replication may be absent.	IBA	GO:0006139	nucleus
TraesCS1D03G0059400	TraesCS1D03G0059400.1	GO:0003700	molecular_function	cellular_component	A transcription regulator activity that modulates transcription of gene sets via selective and non-covalent binding to a specific double-stranded genomic DNA sequence (sometimes referred to as a motif) within a cis-regulatory region. Regulatory regions include promoters (proximal and distal) and enhancers. Genes are transcriptional units, and include bacterial operons.	IBA	GO:0005575	DNA-binding transcription factor activity
[truncated: 10,709 more rows]
