# Supplementary material for: Genome-wide identification and expression analysis of the GRAS gene family under abiotic stresses in wheat (Triticum aestivum L.)
Source: Sci Rep. 2023 Oct 31;13:18705. doi: 10.1038/s41598-023-45051-0 (PMC10618205; doi:10.1038/s41598-023-45051-0)
Supplement: Supplementary file 7 — Supplementary Table S6. [file 41598_2023_45051_MOESM7_ESM.xlsx]

## Sheet: Sheet1
Supplementary Table S6: Description of GRAS gene motif sequences
Motif	Sequences	width	description
1	RLLVERDILGREILNVIACEGADRVERPE	29	GRAS domain family
2	VHIVDFGIAQGFQWP	15	GRAS domain family
3	LGWKGRPLYAASAWR	15	GRAS domain family
4	RPGGPPEVRITGIDLPQPGFR	21	GRAS domain family
5	TYKQWQARNERAGFRQVPLSP	21	GRAS domain family
6	CPFLKFAHFTANQAILEAVEG	21	GRAS domain family
7	RFREALFYYSALFDS	15	GRAS domain family
8	PTGDATQRLAAYFAEGLEARL	21	GRAS domain family
9	TGRRLADFARELGVPFEFRAV	21	GRAS domain family
10	VLRTIRSLSPKVFTLVEQEGS	21	GRAS domain family
11	EDLNIDPDEVLAVNSLLQLHH	21	GRAS domain family
12	DLRTLLJHCAZAVAAGBRRAA	21	GRAS domain family
