# Supplementary material for: Genome-wide identification and expression analysis of the GRAS gene family under abiotic stresses in wheat (Triticum aestivum L.)
Source: Sci Rep. 2023 Oct 31;13:18705. doi: 10.1038/s41598-023-45051-0 (PMC10618205; doi:10.1038/s41598-023-45051-0)
Supplement: Supplementary file 8 — Supplementary Table S7. [file 41598_2023_45051_MOESM8_ESM.xlsx]

## Sheet: Aegilopus tauschii
Supplementary Table S7: List of Orthologous genes e.g. A. tauschii, O. sativa, and T. Diccoides genes in T. aestivum
query acc.ver	subject acc.ver	% identity	alignment length	mismatches	gap opens	q. start	q. end	s. start	s. end	evalue	bit score
AET3Gv20571400.2	TraesCS3A03G0600000	96.547	1506	52	0	16	1521	1	1506	0	2494
AET3Gv20571400.2	TraesCS3D03G0554000	99.875	798	1	0	16	813	1	798	0	1469
AET5Gv20366700.9	TraesCS5D03G0377300	99.954	2195	1	0	11	2205	131	2325	0	4048
AET5Gv20366700.9	TraesCS5A03G0389300	98.861	2195	25	0	11	2205	137	2331	0	3916
AET5Gv20366700.9	TraesCS5B03G0386800	98.542	2195	32	0	11	2205	137	2331	0	3877
AET7Gv21222700.2	TraesCS5B03G1027800	85.441	941	133	4	1	939	1	939	0	976
AET7Gv20023100.2	TraesCS7D03G0025400	99.25	1601	10	1	11	1611	1	1599	0	2889
AET4Gv20273000.6	TraesCS4D03G0254500	100	965	0	0	17	981	464	1428	0	1783
AET4Gv20273000.6	TraesCS4A03G0502200	94.715	965	51	0	17	981	377	1341	0	1500
AET4Gv20273000.6	TraesCS4B03G0310900	97.732	441	10	0	541	981	1	441	0	760
AET2Gv20688300.1	TraesCS2D03G0699200	100	1455	0	0	1	1455	1	1455	0	2687
AET2Gv20688300.1	TraesCS2A03G0757900	95.876	1455	48	6	1	1455	1	1443	0	2344
AET2Gv20688300.1	TraesCS2B03G0834500	94.812	1465	62	4	1	1455	1	1461	0	2272
AET5Gv20045900.1	TraesCS2A03G1085400	86.806	144	18	1	1	143	405	548	2.86e-41	159
AET5Gv20045900.1	TraesCS2D03G1027700	86.806	144	18	1	1	143	405	548	2.86e-41	159
AET4Gv20112600.2	TraesCS4D03G0098900	99.878	1641	2	0	1	1641	13	1653	0	3020
AET4Gv20112600.2	TraesCS4A03G0678800	96.161	1641	48	6	1	1641	13	1638	0	2667
AET4Gv20112600.2	TraesCS4B03G0116600	95.125	1641	71	2	1	1641	13	1644	0	2579
AET4Gv20112600.2	TraesCS4D03G0067100	79.333	150	29	2	761	909	929	1077	1.73e-23	104
AET4Gv20112600.2	TraesCS4A03G0701300	79.72	143	27	2	761	902	923	1064	6.24e-23	102
AET4Gv20112600.2	TraesCS4B03G0093100	79.195	149	29	2	761	908	926	1073	6.24e-23	102
AET4Gv20787200.7	TraesCS4B03G0329900	92.059	743	52	2	1	743	298	1033	0	1038
AET4Gv20787200.7	TraesCS4D03G0269400	91.946	745	53	2	1	745	349	1086	0	1037
AET4Gv20787200.7	TraesCS4A03G0482300	91.925	743	53	2	1	743	364	1099	0	1033
AET4Gv20787200.7	TraesCS5A03G1187300	94.504	564	24	1	184	747	1	557	0	863
AET4Gv20787200.7	TraesCS4D03G0269500	81.649	752	115	17	1	747	433	1166	6.3e-174	603
AET3Gv20912200.1	TraesCS3D03G0887900	100	1659	0	0	1	1659	1	1659	0	3064
AET3Gv20912200.1	TraesCS3A03G0954100	97.348	1659	44	0	1	1659	1	1659	0	2820
AET3Gv20912200.1	TraesCS3B03G1090700	97.046	1659	49	0	1	1659	1	1659	0	2793
AET2Gv20398900.1	TraesCS2D03G0413100	100	1668	0	0	1	1668	1	1668	0	3081
AET2Gv20398900.1	TraesCS2A03G0395300	95.923	1668	65	1	1	1668	1	1665	0	2700
AET2Gv20398900.1	TraesCS2B03G0526100	95.743	1668	68	1	1	1668	1	1665	0	2684
AET2Gv20398900.1	TraesCS5B03G0823700	82.127	1119	195	3	551	1668	3251	4365	0	953
AET2Gv20398900.1	TraesCS5D03G0746100	79.869	765	152	2	551	1314	2909	3672	3.13e-160	558
AET3Gv20151700.1	TraesCS3D03G0130800	99.664	1785	6	0	1	1785	370	2154	0	3264
AET3Gv20151700.1	TraesCS3A03G0144700	95.735	1782	76	0	1	1782	370	2151	0	2870
AET3Gv20151700.1	TraesCS3B03G0185800	95.062	1782	85	2	1	1782	370	2148	0	2800
AET3Gv20151700.1	TraesCS3B03G0186000	89.731	1782	181	2	2	1782	389	2169	0	2276
AET3Gv20151700.1	TraesCS3D03G0130900	89.313	1675	176	2	2	1673	356	2030	0	2098
AET3Gv20151700.1	TraesCS3D03G0131000	87.971	1779	192	10	1	1771	289	2053	0	2080
AET3Gv20151700.1	TraesCS3A03G0144900	87.872	1781	194	10	1	1773	367	2133	0	2073
AET3Gv20151700.1	TraesCS3B03G0186100	87.606	1775	203	6	1	1771	367	2128	0	2043
AET6Gv20642200.1	TraesCS6D03G0561900	99.906	2124	2	0	1	2124	1	2124	0	3912
AET6Gv20642200.1	TraesCS6B03G0803900	97.081	2124	41	2	1	2124	1	2103	0	3559
AET6Gv20642200.1	TraesCS6A03G0671800	96.714	2130	49	4	1	2124	1	2115	0	3526
AET2Gv20422100.2	TraesCS2D03G0435300	100	1110	0	0	1	1110	241	1350	0	2050
AET2Gv20422100.2	TraesCS2B03G0550000	98.649	1110	15	0	1	1110	241	1350	0	1967
AET2Gv20422100.2	TraesCS2A03G0418400	98.198	1110	20	0	1	1110	244	1353	0	1940
AET4Gv20080100.2	TraesCS4A03G1172500	84.662	991	128	11	763	1750	12	981	0	966
AET5Gv20953500.23	TraesCS5D03G0923800	92.882	1138	81	0	78	1215	369	1506	0	1653
AET5Gv20953500.23	TraesCS5A03G0969700	92.681	1134	83	0	82	1215	373	1506	0	1635
AET5Gv20953500.23	TraesCS5A03G0979900	91.828	1138	90	2	78	1215	147	1281	0	1583
AET5Gv20953500.23	TraesCS4B03G0709100	78.322	1144	227	15	78	1209	474	1608	0	719
AET5Gv20953500.23	TraesCS4D03G0633700	77.913	1150	233	15	78	1215	471	1611	0	697
AET5Gv20953500.23	TraesCS4A03G0075400	78.376	985	194	13	94	1067	487	1463	2.85e-179	621
AET4Gv20288100.5	TraesCS4D03G0268600	99.897	1941	2	0	1	1941	1	1941	0	3574
AET4Gv20288100.5	TraesCS4A03G0483200	97.153	1932	55	0	10	1941	1	1932	0	3264
AET4Gv20288100.5	TraesCS4B03G0329200	83.042	1775	282	17	169	1932	1	1767	0	1592
AET4Gv20288100.5	TraesCS5A03G1187400	77.186	1521	304	34	439	1930	301	1807	0	846
AET4Gv20288100.5	TraesCS4B03G0873100	76.933	1513	301	36	445	1930	256	1747	0	817
AET4Gv20288100.5	TraesCS4D03G0269100	77.015	1501	294	37	439	1906	403	1885	0	813
AET4Gv20288100.5	TraesCS4D03G0770600	76.575	1524	308	39	439	1930	514	2020	0	791
AET4Gv20288100.5	TraesCS4A03G0482400	76.758	1493	297	37	439	1906	517	1984	0	789
AET4Gv20288100.5	TraesCS5A03G1187500	76.49	1510	295	45	444	1913	435	1924	0	767
AET4Gv20288100.5	TraesCS4B03G0330400	70.3	1101	288	38	837	1919	900	1979	7.14e-48	185
AET4Gv20288100.5	TraesCS7B03G0208500	83.516	91	14	1	153	243	99	188	2.68e-17	84.2
AET4Gv20288100.5	TraesCS7A03G0408000	83.516	91	14	1	153	243	90	179	2.68e-17	84.2
AET4Gv20288100.5	TraesCS4B03G0330500	96.078	51	2	0	153	203	147	197	2.68e-17	84.2
AET4Gv20288100.5	TraesCS4A03G0481900	79.661	118	18	4	153	267	126	240	3.46e-16	80.5
AET4Gv20288100.5	TraesCS7B03G0211300	82.418	91	15	1	153	243	99	188	1.25e-15	78.7
AET2Gv20388800.1	TraesCS2A03G0401000	98.81	168	2	0	1	168	1618	1785	1.92e-83	300
AET2Gv20388800.1	TraesCS2B03G0518300	98.214	168	3	0	1	168	1621	1788	8.95e-82	294
AET5Gv20748900.6	TraesCS5A03G0790400	88.51	2994	326	18	1	2985	1372	4356	0	3607
AET5Gv20748900.6	TraesCS5B03G0823100	88.08	2995	340	12	1	2985	1381	4368	0	3537
AET4Gv20289000.1	TraesCS4D03G0269200	99.897	1950	2	0	1	1950	1	1950	0	3591
AET4Gv20289000.1	TraesCS4A03G0482200	98.154	1950	36	0	1	1950	1	1950	0	3402
AET4Gv20289000.1	TraesCS4B03G0329800	96.803	1908	43	2	43	1950	1	1890	0	3169
AET4Gv20289000.1	TraesCS7D03G0393200	73.04	1135	275	27	825	1939	1065	2188	5.13e-104	372
AET4Gv20289000.1	TraesCS7D03G0392600	73.923	905	208	23	904	1788	1051	1947	5.2e-94	339
AET1Gv20531300.1	TraesCS1D03G0533400	100	1866	0	0	1	1866	1	1866	0	3446
AET1Gv20531300.1	TraesCS1B03G0644600	97.44	1875	39	5	1	1866	1	1875	0	3188
AET1Gv20531300.1	TraesCS1A03G0554000	97.071	1878	43	4	1	1866	1	1878	0	3153
AET1Gv20531300.1	TraesCS4B03G0947900	81.881	1159	170	31	734	1866	785	1929	0	941
AET1Gv20531300.1	TraesCS5A03G1249100	81.121	1160	177	33	734	1866	770	1914	0	891
AET1Gv20531300.1	TraesCS4D03G0826700	80.759	1159	183	31	734	1866	785	1929	0	869
AET2Gv20385100.1	TraesCS2D03G0402700	99.71	1380	4	0	1	1380	1	1380	0	2527
AET2Gv20385100.1	TraesCS2B03G0512500	97.899	1380	29	0	1	1380	139	1518	0	2388
AET2Gv20385100.1	TraesCS2A03G0404500	97.826	1380	30	0	1	1380	1	1380	0	2383
AET4Gv20238700.16	TraesCS4A03G0557200	96.772	1425	46	0	1	1425	1	1425	0	2377
AET4Gv20238700.16	TraesCS4B03G0258300	96.491	1425	50	0	1	1425	1	1425	0	2355
AET4Gv20238700.16	TraesCS4D03G0220900	100	1179	0	0	247	1425	106	1284	0	2178
AET2Gv20882500.1	TraesCS2D03G0894300	99.947	1884	1	0	1	1884	1	1884	0	3474
AET2Gv20882500.1	TraesCS2A03G0951700	96.624	1896	52	8	1	1884	1	1896	0	3136
AET2Gv20882500.1	TraesCS2B03G1052100	95.728	1896	69	5	1	1884	1	1896	0	3042
AET6Gv20120600.1	TraesCS6D03G0113900	98.095	945	18	0	88	1032	1	945	0	1646
AET6Gv20120600.1	TraesCS2A03G1233900	92.07	1034	76	5	1	1032	264	1293	0	1450
AET6Gv20120600.1	TraesCS2B03G1408700	91.014	1035	85	7	1	1032	396	1425	0	1389
AET6Gv20120600.1	TraesCS2D03G1190500	92.487	945	71	0	88	1032	1	945	0	1352
AET6Gv20120600.1	TraesCS2D03G0107000	82.86	951	145	14	88	1032	1	939	0	837
AET5Gv21112000.1	TraesCS5D03G1084900	96.97	1980	48	5	1	1974	1	1974	0	3314
AET5Gv21112000.1	TraesCS5B03G1202300	96.016	1983	61	9	1	1974	1	1974	0	3208
AET5Gv21112000.1	TraesCS5A03G1132300	93.474	1992	88	13	1	1974	1	1968	0	2920
AET7Gv20127900.1	TraesCS7D03G0118200	99.045	1884	18	0	1	1884	1	1884	0	3380
AET7Gv20127900.1	TraesCS7A03G0132300	96.502	1887	60	2	1	1884	1	1884	0	3114
AET7Gv20127900.1	TraesCS4A03G1072300	95.866	1887	54	10	1	1884	1	1866	0	3031
AET1Gv20452300.1	TraesCS3B03G0682500	95.942	345	14	0	395	739	773	1117	4.05e-161	560
AET7Gv20450600.2	TraesCS4D03G0269800	76.705	704	126	23	717	1386	807	1506	1.67e-99	357
AET4Gv20549000.1	TraesCS4D03G0527100	99.934	1509	1	0	1	1509	178	1686	0	2782
AET4Gv20549000.1	TraesCS4B03G0593300	97.747	1509	34	0	1	1509	178	1686	0	2599
AET4Gv20549000.1	TraesCS4A03G0181500	97.482	1509	38	0	1	1509	178	1686	0	2577
AET5Gv20220500.1	TraesCS5D03G0220900	100	1074	0	0	58	1131	1	1074	0	1984
AET5Gv20220500.1	TraesCS5A03G0201900	97.524	1131	28	0	1	1131	232	1362	0	1934
AET3Gv20809900.4	TraesCS3D03G0784400	100	2143	0	0	84	2226	315	2457	0	3958
AET3Gv20809900.4	TraesCS3B03G0980400	97.096	2135	56	2	84	2218	315	2443	0	3594
AET3Gv20809900.4	TraesCS3A03G0856400	97.284	1178	32	0	1049	2226	1196	2373	0	1999
AET2Gv21014700.1	TraesCS2B03G1217100	96.647	1551	52	0	1	1551	10	1560	0	2577
AET3Gv20872500.2	TraesCS3D03G0851800	100	621	0	0	214	834	934	1554	0	1147
AET3Gv20872500.2	TraesCS3B03G1046500	97.101	621	18	0	214	834	934	1554	0	1048
AET3Gv20872500.2	TraesCS3A03G0922400	96.94	621	19	0	214	834	934	1554	0	1042
AET3Gv20872500.2	TraesCS3A03G0922500	95.813	621	23	1	214	834	820	1437	0	1000
AET3Gv20872500.2	TraesCS3B03G1046800	95.323	620	29	0	215	834	941	1560	0	985
AET3Gv20872500.2	TraesCS3A03G0922300	95	620	31	0	215	834	941	1560	0	974
AET3Gv20872500.2	TraesCS3D03G0852100	94.032	620	37	0	215	834	941	1560	0	941
AET7Gv20936600.1	TraesCS7D03G0891300	100	68	0	0	101	168	1	68	3.45e-31	126
AET7Gv20936600.1	TraesCS7A03G0927500	94.366	71	1	1	101	168	1	71	4.5e-25	106
AET7Gv20936600.1	TraesCS7B03G0775400	96.296	54	2	0	101	154	1	54	4.53e-20	89.8
AET1Gv20760500.1	TraesCS1D03G0758100	100	1248	0	0	1	1248	1	1248	0	2305
AET1Gv20760500.1	TraesCS1A03G0791900	98.558	1248	18	0	1	1248	1	1248	0	2206
AET1Gv20760500.1	TraesCS1B03G0909800	97.516	1248	31	0	1	1248	1	1248	0	2134
AET2Gv20190800.2	TraesCS2D03G0199400	99.814	2151	1	1	1	2151	1	2148	0	3947
AET2Gv20190800.2	TraesCS2A03G0198400	97.164	2151	58	1	1	2151	1	2148	0	3631
AET2Gv20190800.2	TraesCS2B03G0269000	97.118	2151	59	1	1	2151	1	2148	0	3626
AET5Gv20354600.1	TraesCS5D03G0350300	100	1548	0	0	1	1548	133	1680	0	2859
AET5Gv20354600.1	TraesCS5A03G0381700	98.429	1528	24	0	21	1548	141	1668	0	2689
AET5Gv20354600.1	TraesCS5B03G0369700	97.962	1521	31	0	28	1548	139	1659	0	2638
AET3Gv21110100.1	TraesCS3D03G1067000	99.708	1368	4	0	1	1368	1	1368	0	2505
AET3Gv21110100.1	TraesCS3B03G1333200	96.272	1368	45	3	1	1368	1	1362	0	2239
AET3Gv21110100.1	TraesCS3A03G1143800	94.453	1370	48	10	1	1368	1	1344	0	2084
AET1Gv20984100.1	TraesCS1D03G0972200	98.5	1533	1	2	16	1548	17	1527	0	2684
AET1Gv20984100.1	TraesCS1B03G1192200	96.375	1545	31	3	16	1548	23	1554	0	2519
AET1Gv20984100.1	TraesCS1A03G1011200	94.722	1459	66	8	91	1548	1	1449	0	2257
AET1Gv20984100.1	TraesCS4D03G0786700	88.799	1482	151	8	61	1542	1	1467	0	1803
AET1Gv20984100.1	TraesCS4B03G0890100	90.061	1308	124	4	241	1548	22	1323	0	1690
AET1Gv20984100.1	TraesCS5A03G1201000	90.031	1304	122	2	247	1548	4	1301	0	1681
AET1Gv20722600.1	TraesCS1D03G0724700	99.786	1403	1	1	1	1403	67	1467	0	2573
AET1Gv20722600.1	TraesCS1B03G0863900	95.173	1388	53	5	28	1403	1	1386	0	2180
AET1Gv20722600.1	TraesCS1A03G0755700	94.476	1412	67	6	1	1403	67	1476	0	2165
AET5Gv20375300.1	TraesCS5D03G0369400	98.835	1803	0	1	1	1782	160	1962	0	3193
AET5Gv20375300.1	TraesCS5A03G0399700	96.393	1802	42	8	3	1782	147	1947	0	2946
AET5Gv20375300.1	TraesCS5B03G0397700	96.027	1762	46	10	20	1772	155	1901	0	2844
AET5Gv20375300.1	TraesCS4D03G0244400	84.703	1314	159	19	488	1763	709	2018	0	1275
AET5Gv20375300.1	TraesCS4A03G0512100	84.551	1314	161	19	488	1763	523	1832	0	1264
AET5Gv20375300.1	TraesCS4B03G0286800	84.275	1310	165	19	491	1763	713	2018	0	1240
AET2Gv20456600.1	TraesCS2D03G0466300	100	1713	0	0	1	1713	1	1713	0	3164
AET2Gv20456600.1	TraesCS2B03G0579900	98.599	1713	24	0	1	1713	1	1713	0	3031
AET2Gv20456600.1	TraesCS2A03G0458700	98.482	1713	26	0	1	1713	1	1713	0	3020
AET7Gv20044000.3	TraesCS4A03G1168200	82.949	217	28	4	2	212	782	995	1.94e-48	187
AET4Gv20289100.29	TraesCS4D03G0269600	99.951	2025	1	0	1	2025	1	2025	0	3735
AET4Gv20289100.29	TraesCS4B03G0330100	98.025	2025	40	0	1	2025	1	2025	0	3518
AET4Gv20289100.29	TraesCS4A03G0482100	97.395	1497	39	0	529	2025	1	1497	0	2549
AET4Gv20289100.29	TraesCS4D03G0269700	85.196	2040	243	34	1	2009	112	2123	0	2039
AET4Gv20289100.29	TraesCS4A03G0482000	84.313	2059	258	39	1	2025	1	2028	0	1953
AET1Gv20063000.1	TraesCS1D03G0058700	88.659	1984	198	16	201	2157	159	2142	0	2392
AET1Gv20063000.1	TraesCS1B03G0074700	90.804	1381	125	2	778	2157	736	2115	0	1845
AET1Gv20063000.1	TraesCS1D03G0058900	89.057	1389	141	7	776	2157	794	2178	0	1712
AET1Gv20063000.1	TraesCS1B03G0074800	85.329	1670	186	31	512	2147	416	2060	0	1672
AET1Gv20063000.1	TraesCS1D03G0059400	88.342	1381	161	0	777	2157	810	2190	0	1659
AET1Gv20063000.1	TraesCS1A03G0068500	88.605	1369	132	12	778	2146	766	2110	0	1642
AET1Gv20063000.1	TraesCS1A03G0068300	88.052	1381	156	3	777	2157	795	2166	0	1628
AET1Gv20063000.1	TraesCS1D03G0058400	87.95	1361	140	8	778	2138	760	2096	0	1583
AET1Gv20063000.1	TraesCS1B03G0074600	89.059	1243	133	1	777	2019	801	2040	0	1539
AET1Gv20063000.1	TraesCS1B03G0075100	87.239	1246	151	5	916	2157	1	1242	0	1413
AET1Gv20063000.1	TraesCS1D03G0058200	90.244	369	36	0	1789	2157	1	369	2.51e-137	483
AET6Gv20414700.2	TraesCS6D03G0340500	99.913	1149	1	0	28	1176	40	1188	0	2117
AET6Gv20414700.2	TraesCS6B03G0494700	97.304	1150	31	0	27	1176	39	1188	0	1953
AET6Gv20414700.2	TraesCS6A03G0387600	96.09	1151	36	6	26	1176	38	1179	0	1868

## Sheet: Oryza sativa
query acc.ver	subject acc.ver	% identity	alignment length	mismatches	gap opens	q. start	q. end	s. start	s. end	evalue	bit score
Os03t0408600-01	TraesCS2A03G1085400	79.886	1228	170	45	358	1566	379	1548	0	828
Os03t0408600-01	TraesCS2D03G1027700	79.613	1241	173	44	348	1566	366	1548	0	817
Os03t0408600-01	TraesCS2B03G1217100	79.066	1242	178	43	348	1566	375	1557	0	778
Os11t0507350-00	TraesCS2A03G0198400	86.071	481	52	6	2	482	1487	1022	4.18e-144	503
Os11t0507350-00	TraesCS2D03G0199400	86.071	481	52	6	2	482	1487	1022	4.18e-144	503
Os11t0507350-00	TraesCS2B03G0269000	85.863	481	53	6	2	482	1487	1022	1.95e-142	497
Os11t0507350-00	TraesCS4A03G0701300	81.347	193	32	4	1	191	1113	923	4.85e-39	154
Os11t0507350-00	TraesCS4B03G0093100	80.829	193	33	4	1	191	1116	926	2.26e-37	148
Os11t0160550-00	TraesCS4B03G0258300	77.406	1403	280	26	1	1374	1	1395	0	800
Os11t0160550-00	TraesCS4A03G0557200	77.279	1404	280	29	1	1374	1	1395	0	789
Os05t0485400-00	TraesCS1B03G0863900	82.838	1177	179	15	337	1503	223	1386	0	1033
Os05t0485400-00	TraesCS1A03G0755700	82.258	1178	184	17	337	1503	313	1476	0	994
Os05t0485400-00	TraesCS1D03G0724700	82.258	1178	178	21	340	1503	307	1467	0	989
Os12t0138050-00	TraesCS5A03G0381700	90.909	132	12	0	585	716	447	316	4.34e-46	178
Os03t0103400-01	TraesCS4D03G0826700	78.829	888	157	19	537	1416	1056	1920	1.23e-163	569
Os03t0103400-01	TraesCS4B03G0947900	78.829	888	157	19	537	1416	1056	1920	1.23e-163	569
Os03t0103400-01	TraesCS5A03G1249100	79.032	868	153	18	537	1397	1041	1886	4.43e-163	568
Os02t0663100-01	TraesCS6B03G0803900	82.327	1805	264	30	385	2148	313	2103	0	1515
Os02t0663100-01	TraesCS6A03G0671800	82.165	1811	262	34	385	2148	319	2115	0	1498
Os02t0663100-01	TraesCS6D03G0561900	81.618	1817	267	38	385	2148	322	2124	0	1443
Os02t0663100-01	TraesCS7D03G0025400	95.238	42	2	0	1117	1158	553	594	2.99e-12	67.6
Os03t0723000-01	TraesCS4B03G0116600	81.378	1611	235	36	149	1737	77	1644	0	1253
Os03t0723000-01	TraesCS4D03G0098900	81.165	1614	242	35	149	1737	77	1653	0	1240
Os03t0723000-01	TraesCS4A03G0678800	83.478	1156	183	5	586	1737	487	1638	0	1070
Os03t0723000-01	TraesCS4D03G0067100	77.5	160	34	2	857	1015	929	1087	1.11e-20	95.3
Os01t0842200-01	TraesCS3B03G0980400	81.472	2229	339	42	236	2439	251	2430	0	1760
Os01t0842200-01	TraesCS3D03G0784400	81.344	2203	335	40	263	2439	284	2436	0	1722
Os01t0842200-01	TraesCS3A03G0856400	86.077	1142	155	4	1300	2439	1213	2352	0	1225
Os06t0476100-01	TraesCS5B03G0369700	81.026	195	30	4	69	261	1344	1533	1.83e-37	148
Os06t0476100-01	TraesCS5D03G0350300	81.026	195	30	4	69	261	1365	1554	1.83e-37	148
Os10t0551200-01	TraesCS1D03G0533400	87.296	1165	127	13	37	1195	715	1864	0	1312
Os10t0551200-01	TraesCS1B03G0644600	87.21	1165	128	14	37	1195	724	1873	0	1306
Os10t0551200-01	TraesCS1A03G0554000	87.21	1165	128	14	37	1195	727	1876	0	1306
Os05t0378200-00	TraesCS3D03G1067000	75.532	282	51	14	1066	1344	934	1200	4.83e-29	122
Os05t0378200-00	TraesCS3A03G1143800	75.547	274	48	15	1073	1344	920	1176	2.25e-27	117
Os05t0378200-00	TraesCS3B03G1333200	75.265	283	51	15	1065	1344	928	1194	2.25e-27	117
Os07t0589200-00	TraesCS2A03G0404500	88.682	1237	129	5	187	1422	154	1380	0	1498
Os07t0589200-00	TraesCS2B03G0512500	88.682	1237	129	5	187	1422	292	1518	0	1498
Os07t0589200-00	TraesCS2D03G0402700	88.278	1237	134	5	187	1422	154	1380	0	1471
Os03t0193000-01	TraesCS4D03G0633700	84.129	1613	229	16	11	1608	11	1611	0	1535
Os03t0193000-01	TraesCS4B03G0709100	83.983	1617	227	19	11	1608	11	1614	0	1522
Os03t0193000-01	TraesCS4A03G0075400	83.538	1464	216	14	11	1460	11	1463	0	1345
Os12t0136300-01	TraesCS4D03G0269800	75	168	42	0	519	686	1672	1505	1.04e-15	78.7
Os04t0580350-00	TraesCS2D03G0894300	89.888	89	9	0	133	221	257	169	1.1e-27	115
Os05t0574900-01	TraesCS3A03G0600000	75.858	903	176	26	469	1365	484	1350	3.86e-119	422
Os05t0574900-01	TraesCS3D03G0554000	78.413	315	64	4	469	781	484	796	5.47e-53	202
Os01t0646300-01	TraesCS3B03G0682500	86.113	1253	151	12	215	1448	302	1550	0	1328
Os01t0646300-01	TraesCS4B03G0890100	73.379	725	138	41	469	1161	322	1023	5.38e-58	219
Os01t0646300-01	TraesCS5A03G1201000	72.276	927	177	62	287	1161	101	999	6.95e-57	215
Os01t0646300-01	TraesCS2A03G0757900	84.058	69	11	0	481	549	439	507	2.06e-12	67.6
Os01t0646300-01	TraesCS2D03G0699200	84.058	69	11	0	481	549	451	519	2.06e-12	67.6
Os11t0124300-01	TraesCS5B03G0397700	80.834	1967	269	62	1	1934	1	1892	0	1445
Os11t0124300-01	TraesCS4D03G0244400	82.638	1607	209	38	403	1956	451	2040	0	1358
Os11t0124300-01	TraesCS4A03G0512100	82.236	1610	213	40	403	1956	262	1854	0	1321
Os11t0124300-01	TraesCS4B03G0286800	82.203	1607	216	39	403	1956	451	2040	0	1319
Os11t0124300-01	TraesCS5A03G0399700	86.236	1177	157	4	772	1944	763	1938	0	1271
Os11t0124300-01	TraesCS5D03G0369400	86.066	1177	159	4	772	1944	778	1953	0	1260
Os07t0586900-01	TraesCS2A03G0401000	87.754	1821	175	27	1	1809	1	1785	0	2084
Os07t0586900-01	TraesCS2B03G0518300	87.637	1820	182	22	1	1809	1	1788	0	2074
Os04t0432100-00	TraesCS2B03G0834500	78.219	1235	193	50	255	1460	213	1400	0	721
Os06t0127825-00	TraesCS7D03G0118200	86.29	124	11	4	78	195	231	108	4.35e-32	130
Os06t0127825-00	TraesCS7A03G0132300	83.333	138	14	7	78	210	231	98	9.41e-29	119
Os11t0705200-01	TraesCS7D03G0393200	78.592	1023	171	31	479	1492	647	1630	0	632
Os11t0705200-01	TraesCS4B03G0330500	78.077	260	38	13	31	282	43	291	3.61e-36	147
Os11t0705200-01	TraesCS7A03G0408000	80.347	173	22	9	50	222	23	183	2.19e-28	121
Os11t0705200-01	TraesCS7B03G0208500	79.888	179	23	10	41	219	23	188	7.87e-28	119
Os03t0263350-00	TraesCS4D03G0527100	89.723	253	23	3	1	250	731	479	2.27e-89	320
Os03t0263350-00	TraesCS4A03G0181500	89.723	253	23	2	1	250	731	479	2.27e-89	320
Os03t0263350-00	TraesCS4B03G0593300	87.747	253	28	3	1	250	731	479	4.94e-81	292
Os07t0567700-02	TraesCS2D03G0435300	89.924	1181	104	7	159	1336	159	1327	0	1507
Os07t0567700-02	TraesCS2B03G0550000	90.026	1173	101	8	160	1327	160	1321	0	1504
Os07t0567700-02	TraesCS2A03G0418400	89.434	1183	106	10	159	1336	162	1330	0	1474
Os01t0903100-00	TraesCS3B03G1046800	89.92	625	63	0	178	802	936	1560	0	806
Os01t0903100-00	TraesCS3A03G0922300	89.92	625	63	0	178	802	936	1560	0	806
Os01t0903100-00	TraesCS3D03G0851800	89.984	619	62	0	184	802	936	1554	0	800
Os01t0903100-00	TraesCS3B03G1046500	89.822	619	63	0	184	802	936	1554	0	795
Os01t0903100-00	TraesCS3A03G0922400	89.499	619	65	0	184	802	936	1554	0	784
Os01t0903100-00	TraesCS3D03G0852100	89.28	625	67	0	178	802	936	1560	0	784
Os01t0903100-00	TraesCS3A03G0922500	88.045	619	71	3	184	802	822	1437	0	730
Os02t0197300-00	TraesCS6A03G0387600	82.496	1154	143	33	185	1328	71	1175	0	957
Os02t0197300-00	TraesCS6D03G0340500	81.897	1160	148	35	185	1328	71	1184	0	922
Os02t0197300-00	TraesCS6B03G0494700	81.795	1159	151	36	185	1328	71	1184	0	917
Os02t0197300-00	TraesCS7D03G0891300	75.976	1178	189	64	193	1329	151	1275	3.29e-149	521
Os02t0197300-00	TraesCS7A03G0927500	75.593	1180	190	67	193	1329	154	1278	7.18e-141	494
Os02t0197300-00	TraesCS7B03G0775400	75.573	1179	192	66	193	1329	163	1287	7.18e-141	494
Os07t0545800-01	TraesCS2B03G0579900	87.551	1719	205	8	1	1716	1	1713	0	1980
Os07t0545800-01	TraesCS2D03G0466300	86.969	1719	215	9	1	1716	1	1713	0	1925
Os07t0545800-01	TraesCS2A03G0458700	86.962	1718	217	6	1	1716	1	1713	0	1925
Os03t0690600-01	TraesCS5B03G0386800	84.471	2022	289	16	195	2196	315	2331	0	1971
Os03t0690600-01	TraesCS5A03G0389300	84.299	2019	298	10	195	2196	315	2331	0	1954
Os03t0690600-01	TraesCS5D03G0377300	84.273	2022	293	16	195	2196	309	2325	0	1949
Os11t0139600-01	TraesCS4D03G0269200	70.698	1174	284	49	505	1662	793	1922	1.37e-54	207
Os06t0127800-01	TraesCS4A03G1072300	82.654	1914	220	61	1	1852	1	1864	0	1592
Os07t0583600-03	TraesCS2B03G0526100	86.087	1035	138	5	1	1032	634	1665	0	1109
Os07t0583600-03	TraesCS2D03G0413100	85.314	1035	146	5	1	1032	637	1668	0	1064
Os07t0583600-03	TraesCS2A03G0395300	84.341	1009	156	2	25	1032	658	1665	0	987
Os07t0583600-03	TraesCS5B03G0823700	83.93	1033	161	3	1	1032	3337	4365	0	983
Os07t0583600-03	TraesCS5A03G0790400	79.556	1037	201	11	1	1032	3326	4356	0	730
Os07t0583600-03	TraesCS5B03G0823100	79.251	1041	203	12	1	1032	3332	4368	0	713
Os07t0583600-03	TraesCS5D03G0746100	82.474	679	117	2	1	678	2995	3672	5.27e-171	593
Os11t0705900-01	TraesCS7B03G0211300	77.778	1296	255	28	640	1920	925	2202	0	767
Os11t0705900-01	TraesCS4D03G0269700	77.385	1132	234	20	780	1905	993	2108	0	652
Os11t0705900-01	TraesCS4B03G0330400	75.935	1284	279	24	645	1919	708	1970	0	632
Os11t0705900-01	TraesCS4A03G0482000	75.739	1286	269	33	645	1907	735	2000	1.28e-174	606
Os01t0881500-02	TraesCS3D03G0887900	88.235	1428	163	3	236	1662	236	1659	0	1701
Os01t0881500-02	TraesCS3A03G0954100	87.815	1428	169	3	236	1662	236	1659	0	1668
Os01t0881500-02	TraesCS3B03G1090700	87.754	1429	168	5	236	1662	236	1659	0	1663
Os10t0369750-00	TraesCS5A03G0979900	84.49	245	38	0	5	249	824	580	5.03e-66	243
Os04t0580300-01	TraesCS2A03G0951700	79.395	1917	309	54	1	1856	1	1892	0	1273
Os04t0580300-01	TraesCS2B03G1052100	79.175	1916	315	46	1	1856	1	1892	0	1251
Os05t0500600-01	TraesCS1D03G0758100	83.997	1206	154	22	87	1277	66	1247	0	1122
Os05t0500600-01	TraesCS1A03G0791900	83.499	1206	160	22	87	1277	66	1247	0	1088
Os05t0500600-01	TraesCS1B03G0909800	82.595	1287	168	35	7	1277	1	1247	0	1085
Os12t0573200-01	TraesCS5A03G0201900	78.546	1142	197	34	218	1338	248	1362	0	708
Os12t0573200-01	TraesCS5D03G0220900	78.462	1105	182	38	259	1338	1	1074	0	671
Os12t0573200-01	TraesCS4B03G0330100	73.689	1144	264	34	1064	2187	878	2004	1.24e-115	411
Os12t0573200-01	TraesCS4D03G0269600	73.578	1143	267	32	1064	2187	878	2004	5.75e-114	405
Os12t0573200-01	TraesCS4A03G0482200	82.883	111	18	1	221	331	111	220	1.09e-21	99
Os10t0369600-01	TraesCS5B03G1027800	85.714	119	15	2	205	322	2203	2320	2.76e-30	124

## Sheet: Triticum diccocoides
query acc.ver	subject acc.ver	% identity	alignment length	mismatches	gap opens	q. start	q. end	s. start	s. end	evalue	bit score
TRIDC2BG032180.1	TraesCS2B03G0579900	99.942	1713	1	0	1	1713	1	1713	0	3158
TRIDC2BG032180.1	TraesCS2D03G0466300	98.657	1713	23	0	1	1713	1	1713	0	3037
TRIDC2BG032180.1	TraesCS2A03G0458700	98.19	1713	31	0	1	1713	1	1713	0	2992
TRIDC2BG030350.2	TraesCS2B03G0550000	99.852	1350	2	0	1	1350	1	1350	0	2483
TRIDC2BG030350.2	TraesCS2D03G0435300	98.148	1350	25	0	1	1350	1	1350	0	2355
TRIDC2BG030350.2	TraesCS2A03G0418400	97.635	1353	29	1	1	1350	1	1353	0	2318
TRIDC6BG028830.2	TraesCS6B03G0494700	99.747	1188	3	0	46	1233	1	1188	0	2178
TRIDC6BG028830.2	TraesCS6D03G0340500	97.475	1188	30	0	46	1233	1	1188	0	2028
TRIDC6BG028830.2	TraesCS6A03G0387600	96.633	1188	31	1	46	1233	1	1179	0	1964
TRIDC2BG028040.3	TraesCS2B03G0512500	100	303	0	0	1	303	139	441	1.51e-161	560
TRIDC2BG028040.3	TraesCS2A03G0404500	97.69	303	7	0	1	303	1	303	7.11e-150	521
TRIDC2BG028040.3	TraesCS2D03G0402700	97.03	303	9	0	1	303	1	303	1.54e-146	510
TRIDC3BG065130.3	TraesCS3D03G0887900	97.468	1659	42	0	1	1659	1	1659	0	2832
TRIDC3BG065130.3	TraesCS3B03G1090700	96.745	1659	54	0	1	1659	1	1659	0	2765
TRIDC3BG065130.3	TraesCS3A03G0954100	96.263	1659	62	0	1	1659	1	1659	0	2721
TRIDC2BG028860.1	TraesCS2B03G0526100	100	1665	0	0	1	1665	1	1665	0	3075
TRIDC2BG028860.1	TraesCS2D03G0413100	95.743	1668	68	1	1	1665	1	1668	0	2684
TRIDC2BG028860.1	TraesCS2A03G0395300	93.345	1668	105	2	1	1665	1	1665	0	2460
TRIDC2BG028860.1	TraesCS5B03G0823700	84.093	1119	173	5	548	1665	3251	4365	0	1075
TRIDC2BG028860.1	TraesCS5D03G0746100	82.745	765	130	2	548	1311	2909	3672	0	680
TRIDC2AG065490.6	TraesCS2A03G1085400	99.932	1467	1	0	1	1467	79	1545	0	2704
TRIDC2AG065490.6	TraesCS2D03G1027700	97.41	1467	35	1	1	1467	82	1545	0	2495
TRIDC2AG065490.6	TraesCS2B03G1217100	96.387	1467	50	1	1	1467	91	1554	0	2412
TRIDC1BG004120.1	TraesCS1B03G0074600	96.86	2038	64	0	1	2038	1	2038	0	3410
TRIDC1BG004120.1	TraesCS1D03G0059400	89.078	2170	225	8	1	2158	1	2170	0	2684
TRIDC1BG004120.1	TraesCS1D03G0058700	89.848	1970	191	2	192	2158	159	2122	0	2521
TRIDC1BG004120.1	TraesCS1A03G0068300	87.84	2171	226	15	1	2158	1	2146	0	2512
TRIDC1BG004120.1	TraesCS1D03G0058400	87.976	1971	202	13	192	2158	156	2095	0	2294
TRIDC1BG004120.1	TraesCS1A03G0068500	87.665	1970	213	12	192	2158	159	2101	0	2265
TRIDC1BG004120.1	TraesCS1D03G0058900	85.55	2180	267	27	1	2156	1	2156	0	2237
TRIDC1BG004120.1	TraesCS1B03G0074700	90.197	1622	154	3	541	2158	475	2095	0	2109
TRIDC1BG004120.1	TraesCS1B03G0074800	87.44	1664	182	8	498	2158	411	2050	0	1890
TRIDC1BG004120.1	TraesCS1B03G0075100	86.896	1221	151	4	940	2154	1	1218	0	1360
TRIDC1BG004120.1	TraesCS1D03G0058200	91.691	349	26	1	1813	2158	1	349	9.08e-137	481
TRIDC1BG069860.1	TraesCS1B03G1192200	99.907	1071	1	0	1	1071	484	1554	0	1973
TRIDC1BG069860.1	TraesCS1D03G0972200	97.415	1083	16	1	1	1071	445	1527	0	1834
TRIDC1BG069860.1	TraesCS1A03G1011200	96.03	1083	31	1	1	1071	367	1449	0	1751
TRIDC1BG069860.1	TraesCS4D03G0786700	90.663	1071	94	4	1	1065	397	1467	0	1419
TRIDC1BG069860.1	TraesCS4B03G0890100	90.436	1077	97	6	1	1071	247	1323	0	1413
TRIDC1BG069860.1	TraesCS5A03G1201000	89.991	1079	100	5	1	1071	223	1301	0	1387
TRIDC1BG069860.1	TraesCS3B03G0682500	72.94	728	131	38	76	776	556	1244	2.33e-50	193
TRIDC2AG024710.3	TraesCS2A03G0401000	100	462	0	0	1	462	1324	1785	0	854
TRIDC2AG024710.3	TraesCS2B03G0518300	97.619	462	11	0	1	462	1327	1788	0	793
TRIDC6BG029610.1	TraesCS3A03G1143800	86.133	375	29	9	60	411	970	1344	4.83e-108	383
TRIDC6BG029610.1	TraesCS3D03G1067000	85.067	375	33	2	60	411	994	1368	2.26e-101	361
TRIDC6BG029610.1	TraesCS3B03G1333200	84.533	375	35	2	60	411	988	1362	4.9e-98	350
TRIDC1AG031580.3	TraesCS1A03G0554000	100	1434	0	0	1	1434	445	1878	0	2649
TRIDC1AG031580.3	TraesCS1B03G0644600	97.978	1434	26	1	1	1434	445	1875	0	2484
TRIDC1AG031580.3	TraesCS1D03G0533400	97.629	1434	31	1	1	1434	436	1866	0	2457
TRIDC1AG031580.3	TraesCS4B03G0947900	82.124	1158	169	29	302	1434	785	1929	0	957
TRIDC1AG031580.3	TraesCS5A03G1249100	82.053	1159	168	31	302	1434	770	1914	0	952
TRIDC1AG031580.3	TraesCS4D03G0826700	81.606	1158	175	29	302	1434	785	1929	0	924
TRIDC7AG000680.1	TraesCS5B03G0823100	75.85	1470	314	28	790	2255	976	2408	0	710
TRIDC6BG057040.1	TraesCS4B03G0093100	93.177	469	19	4	194	649	1031	1499	0	676
TRIDC6BG057040.1	TraesCS4D03G0067100	92.888	464	21	3	194	645	1034	1497	0	664
TRIDC6BG057040.1	TraesCS4A03G0701300	92.672	464	22	3	194	645	1028	1491	0	658
TRIDC2AG057150.2	TraesCS2A03G0951700	99.789	1896	4	0	1	1896	1	1896	0	3480
TRIDC2AG057150.2	TraesCS2D03G0894300	96.888	1896	47	8	1	1896	1	1884	0	3164
TRIDC2AG057150.2	TraesCS2B03G1052100	96.519	1896	66	0	1	1896	1	1896	0	3136
TRIDC5BG014120.3	TraesCS5A03G0201900	99.219	768	6	0	524	1291	1361	2128	0	1386
TRIDC5BG014120.3	TraesCS5D03G0220900	99.089	768	7	0	524	1291	1073	1840	0	1380
TRIDC5BG014120.1	TraesCS4B03G0330500	80.42	143	26	2	192	333	144	285	1.77e-24	108
TRIDC5BG014120.1	TraesCS7A03G0408000	83.333	114	19	0	192	305	87	200	6.36e-24	106
TRIDC5BG014120.1	TraesCS7B03G0208500	82.353	119	19	2	167	285	72	188	8.22e-23	102
TRIDC3AG034870.2	TraesCS3A03G0600000	99.668	1506	5	0	1	1506	1	1506	0	2754
TRIDC3AG034870.2	TraesCS3D03G0554000	96.491	798	28	0	1	798	1	798	0	1319
TRIDC2AG044110.1	TraesCS2A03G0757900	100	38	0	0	1	38	1406	1443	2.64e-14	71.3
TRIDC2AG044110.1	TraesCS2B03G0834500	100	38	0	0	1	38	1424	1461	2.64e-14	71.3
TRIDC2AG044110.2	TraesCS2D03G0699200	95.876	1455	48	6	1	1443	1	1455	0	2344
TRIDC5BG025400.1	TraesCS5B03G0397700	98.824	85	1	0	1	85	1833	1917	4.57e-39	152
TRIDC5BG025400.1	TraesCS5D03G0369400	97.101	69	2	0	1	69	1884	1952	1.67e-28	117
TRIDC5BG025400.3	TraesCS5A03G0399700	94.133	1943	66	16	1	1901	1	1937	0	2913
TRIDC5BG025400.3	TraesCS4D03G0244400	85.921	1314	152	17	608	1892	709	2018	0	1371
TRIDC5BG025400.3	TraesCS4A03G0512100	85.769	1314	154	17	608	1892	523	1832	0	1360
TRIDC5BG025400.3	TraesCS4B03G0286800	85.573	1310	157	12	611	1892	713	2018	0	1343
TRIDC1AG047600.1	TraesCS1A03G0791900	100	647	0	0	16	662	1	647	0	1195
TRIDC1AG047600.1	TraesCS1D03G0758100	98.3	647	11	0	16	662	1	647	0	1134
TRIDC1AG047600.1	TraesCS1B03G0909800	97.527	647	16	0	16	662	1	647	0	1107
TRIDC7AG021500.3	TraesCS7B03G0211300	97.222	180	2	2	1	180	2041	2217	5.77e-84	302
TRIDC7AG021500.3	TraesCS7D03G0392600	96.067	178	4	1	1	178	1924	2098	1.62e-79	287
TRIDC7AG021500.3	TraesCS7D03G0393200	95	180	6	1	1	180	2014	2190	2.7e-77	279
TRIDC7AG021500.1	TraesCS4A03G0481900	75.204	1597	344	37	756	2314	813	2395	0	708
TRIDC7AG021500.1	TraesCS4A03G0482200	74.495	941	217	21	1191	2124	825	1749	2.18e-108	387
TRIDC7AG021500.1	TraesCS4D03G0269200	74.082	980	231	21	1191	2163	825	1788	1.01e-106	381
TRIDC7AG021500.1	TraesCS4D03G0269800	76.512	711	124	27	759	1437	807	1506	1.03e-96	348
TRIDC7AG021500.1	TraesCS4A03G0483200	96.078	51	2	0	162	212	144	194	3.2e-17	84.2
TRIDC7AG021500.1	TraesCS4D03G0268600	83.516	91	14	1	162	251	153	243	3.2e-17	84.2
TRIDC7AG021500.1	TraesCS4B03G0329800	87.5	56	7	0	769	824	385	440	1.16e-11	65.8
TRIDC5BG024740.1	TraesCS5B03G0386800	99.955	2211	1	0	1	2211	121	2331	0	4078
TRIDC5BG024740.1	TraesCS5D03G0377300	98.507	2211	33	0	1	2211	115	2325	0	3901
TRIDC5BG024740.1	TraesCS5A03G0389300	98.417	2211	35	0	1	2211	121	2331	0	3890
TRIDC4AG042210.2	TraesCS4A03G1172500	85.223	988	125	11	879	1863	12	981	0	996
TRIDC4AG042210.2	TraesCS4A03G0678800	81.119	143	25	2	923	1064	758	899	3.28e-26	113
TRIDC4AG042210.2	TraesCS4D03G0098900	79.72	143	27	2	923	1064	773	914	7.09e-23	102
TRIDC4AG042210.2	TraesCS4B03G0116600	79.592	147	27	3	919	1064	761	905	7.09e-23	102
TRIDC4AG068830.2	TraesCS4A03G1168200	81.467	1009	163	14	14	1013	2	995	0	806
TRIDC5BG063600.1	TraesCS5D03G0923800	97.642	1484	35	0	143	1626	23	1506	0	2547
TRIDC5BG063600.1	TraesCS5A03G0969700	97.507	1484	37	0	143	1626	23	1506	0	2536
TRIDC5BG063600.1	TraesCS5A03G0979900	91.948	1242	97	1	385	1626	43	1281	0	1736
TRIDC5BG063600.1	TraesCS5B03G1027800	91.802	1171	95	1	457	1626	2184	3354	0	1629
TRIDC5BG063600.1	TraesCS4B03G0709100	80.017	1171	208	21	470	1626	456	1614	0	843
TRIDC5BG063600.1	TraesCS4D03G0633700	79.538	1168	207	25	470	1620	453	1605	0	804
TRIDC5BG063600.1	TraesCS4A03G0075400	79.686	1019	177	24	470	1472	453	1457	0	708
TRIDC7AG006180.1	TraesCS7A03G0132300	100	99	0	0	1	99	1	99	1.1e-48	183
TRIDC7AG006180.1	TraesCS7D03G0118200	100	99	0	0	1	99	1	99	1.1e-48	183
TRIDC7AG006180.1	TraesCS4A03G1072300	97.98	99	2	0	1	99	1	99	2.38e-45	172
TRIDC5BG051940.2	TraesCS5A03G0790400	82.425	1064	168	19	88	1140	3301	4356	0	911
TRIDC2AG011200.1	TraesCS2A03G0198400	99.907	2148	2	0	1	2148	1	2148	0	3956
TRIDC2AG011200.1	TraesCS2D03G0199400	97.346	2148	57	0	1	2148	1	2148	0	3651
TRIDC2AG011200.1	TraesCS2B03G0269000	97.16	2148	61	0	1	2148	1	2148	0	3629
TRIDC1BG051140.1	TraesCS1B03G0863900	100	1386	0	0	52	1437	1	1386	0	2560
TRIDC1BG051140.1	TraesCS1A03G0755700	95.198	1437	66	1	1	1437	43	1476	0	2268
TRIDC1BG051140.1	TraesCS1D03G0724700	95.268	1437	56	4	1	1437	43	1467	0	2266
TRIDC3BG058440.7	TraesCS3B03G0980400	99.725	1821	5	0	1	1821	628	2448	0	3336
TRIDC3BG058440.7	TraesCS3D03G0784400	97.581	1819	41	1	1	1816	631	2449	0	3112
TRIDC3BG058440.7	TraesCS3A03G0856400	97.427	1166	30	0	651	1816	1200	2365	0	1988
TRIDC5BG074100.1	TraesCS5B03G1202300	99.797	1974	4	0	1	1974	1	1974	0	3624
TRIDC5BG074100.1	TraesCS5D03G1084900	96.965	1977	54	3	1	1974	1	1974	0	3314
TRIDC5BG074100.1	TraesCS5A03G1132300	94.209	1986	85	8	1	1974	1	1968	0	3003
TRIDC5AG072100.1	TraesCS5A03G1187400	99.326	1632	5	1	1	1626	184	1815	0	2948
TRIDC5AG072100.1	TraesCS4D03G0770600	97.478	1626	38	1	1	1626	406	2028	0	2772
TRIDC5AG072100.1	TraesCS5A03G1187500	93.163	1609	89	13	1	1594	316	1918	0	2342
TRIDC5AG072100.1	TraesCS4B03G0873100	93.771	1509	85	3	118	1626	256	1755	0	2257
TRIDC5AG072100.1	TraesCS4A03G0482400	88.085	1603	166	11	1	1595	400	1985	0	1879
TRIDC5AG072100.1	TraesCS4D03G0269100	88.202	1568	155	14	46	1595	331	1886	0	1844
TRIDC5AG072100.1	TraesCS4B03G0329200	76.432	1519	304	40	112	1609	271	1756	0	773
TRIDC4BG022100.4	TraesCS4D03G0269700	73.553	1123	280	11	1077	2195	993	2102	3.48e-116	412
TRIDC7BG046030.2	TraesCS7B03G0775400	100	1290	0	0	1	1290	1	1290	0	2383
TRIDC7BG046030.2	TraesCS7A03G0927500	97.829	1290	19	1	1	1290	1	1281	0	2218
TRIDC7BG046030.2	TraesCS7D03G0891300	97.829	1290	16	1	1	1290	1	1278	0	2217
TRIDC4BG021410.1	TraesCS4D03G0254500	97.93	918	19	0	1	918	511	1428	0	1591
TRIDC4BG021410.1	TraesCS4A03G0502200	93.9	918	56	0	1	918	424	1341	0	1386
TRIDC4BG021410.1	TraesCS4B03G0310900	99.546	441	2	0	478	918	1	441	0	804
TRIDC6BG045110.1	TraesCS6B03G0803900	100	731	0	0	50	780	1373	2103	0	1351
TRIDC6BG045110.1	TraesCS6D03G0561900	98.906	731	8	0	50	780	1394	2124	0	1306
TRIDC6BG045110.1	TraesCS6A03G0671800	97.674	731	17	0	50	780	1385	2115	0	1256
TRIDC4BG022070.9	TraesCS4B03G0330100	100	216	0	0	1	216	1	216	2.42e-113	399
TRIDC4BG022070.9	TraesCS4D03G0269600	97.685	216	5	0	1	216	1	216	5.27e-105	372
TRIDC4BG022070.9	TraesCS4A03G0482000	87.156	218	22	2	1	215	1	215	4.31e-66	243
TRIDC4BG022070.9	TraesCS4B03G0330400	86.607	224	21	4	1	215	1	224	5.57e-65	239
TRIDC4BG022070.8	TraesCS4A03G0482100	97.446	1488	38	0	463	1950	1	1488	0	2538
TRIDC4BG022070.5	TraesCS4D03G0269500	97.169	1766	47	3	3	1767	64	1827	0	2981
TRIDC4BG022070.5	TraesCS4D03G0269400	86.775	1724	210	9	58	1766	34	1754	0	1905
TRIDC4BG022070.5	TraesCS4B03G0329900	86.678	1704	211	9	77	1766	2	1703	0	1875
TRIDC4BG022070.5	TraesCS4A03G0482300	86.351	1480	186	7	28	1493	19	1496	0	1600
TRIDC4BG022070.5	TraesCS5A03G1187300	86.352	1209	161	4	560	1766	11	1217	0	1315
TRIDC4AG033340.12	TraesCS4A03G0557200	100	1137	0	0	1	1137	289	1425	0	2100
TRIDC4AG033340.12	TraesCS4D03G0220900	96.394	1137	41	0	1	1137	148	1284	0	1873
TRIDC4AG033340.12	TraesCS4B03G0258300	95.602	1137	50	0	1	1137	289	1425	0	1823
TRIDC5AG022090.1	TraesCS5A03G0381700	100	1571	0	0	50	1620	92	1662	0	2902
TRIDC5AG022090.1	TraesCS5D03G0350300	97.726	1583	24	1	50	1620	92	1674	0	2713
TRIDC5AG022090.1	TraesCS5B03G0369700	97.39	1571	32	1	50	1620	92	1653	0	2665
TRIDC4AG012110.1	TraesCS4A03G0181500	100	1686	0	0	1	1686	1	1686	0	3114
TRIDC4AG012110.1	TraesCS4B03G0593300	97.628	1686	40	0	1	1686	1	1686	0	2892
TRIDC4AG012110.1	TraesCS4D03G0527100	97.39	1686	44	0	1	1686	1	1686	0	2870
TRIDC3AG055870.1	TraesCS3A03G0922400	99.678	1554	5	0	1	1554	1	1554	0	2843
TRIDC3AG055870.1	TraesCS3D03G0851800	96.911	1554	48	0	1	1554	1	1554	0	2604
TRIDC3AG055870.1	TraesCS3B03G1046500	96.911	1554	48	0	1	1554	1	1554	0	2604
TRIDC3AG055870.1	TraesCS3A03G0922500	94.645	1438	74	1	117	1554	3	1437	0	2226
TRIDC3AG055870.1	TraesCS3A03G0922300	90.635	1527	134	5	34	1554	37	1560	0	2019
TRIDC3AG055870.1	TraesCS3B03G1046800	90.57	1527	135	5	34	1554	37	1560	0	2013
TRIDC3AG055870.1	TraesCS3D03G0852100	90.177	1527	141	5	34	1554	37	1560	0	1980
TRIDC3BG010910.1	TraesCS3B03G0186100	99.663	1782	6	0	1	1782	367	2148	0	3258
TRIDC3BG010910.1	TraesCS3D03G0131000	97.535	1785	39	4	1	1781	289	2072	0	3048
TRIDC3BG010910.1	TraesCS3A03G0144900	96.483	1763	59	2	1	1760	367	2129	0	2909
TRIDC3BG010910.1	TraesCS3D03G0130800	87.775	1775	200	6	1	1762	370	2140	0	2060
TRIDC3BG010910.1	TraesCS3B03G0186000	87.472	1772	207	7	2	1761	389	2157	0	2028
TRIDC3BG010910.1	TraesCS3A03G0144700	87.282	1777	205	9	1	1762	370	2140	0	2010
TRIDC3BG010910.1	TraesCS3B03G0185800	86.866	1774	215	6	1	1762	370	2137	0	1969
TRIDC3BG010910.1	TraesCS3D03G0130900	87.076	1679	197	9	2	1664	356	2030	0	1881
